# Supplementary material for: Language statistical learning responds to reinforcement learning principles rooted in the striatum
Source: PLoS Biol. 2021 Sep 7;19(9):e3001119. doi: 10.1371/journal.pbio.3001119 (PMC8448350; doi:10.1371/journal.pbio.3001119)
Supplement: S1 Data — (XLSX) [file pbio.3001119.s012.xlsx]

## Sheet: Behavioral_group_LMMs_data
subject	condition	TNT	trial	rt
1	0	0	1	825.6
1	0	0	2	619
1	0	0	3	696.1
1	0	0	4	798.2
1	0	0	5	651
1	0	0	6	623
1	0	0	7	650.2
1	0	0	8	668.6
1	0	0	9	675.4
1	0	0	10	646.6
1	0	0	11	648.8
1	0	0	12	680.6
1	0	0	13	710.4
1	0	0	14	610.8
1	0	0	15	713.5
1	0	0	16	644.3
1	0	0	17	581.4
1	0	0	18	741.8
1	0	0	19	629.6
1	0	0	20	623.3
1	0	0	21	640.1
1	0	0	22	746.4
1	0	0	23	653.6
1	0	0	24	668
1	0	0	25	739
1	0	0	26	710.2
1	0	0	27	866.1
1	0	0	28	613.4
1	0	0	29	669.2
1	0	0	30	616
1	0	0	31	720.8
1	0	0	32	628.8
1	0	0	33	766.4
1	0	0	34	653.2
1	0	0	35	683.6
1	0	0	36	814.2
1	0	1	1	NaN
1	0	1	2	933.1
1	0	1	3	999.1
1	0	1	4	902.8
1	0	1	5	989.2
1	0	1	6	966.4
1	0	1	7	915.2
1	0	1	8	924.6
1	0	1	9	912.6
1	0	1	10	903.7
1	0	1	11	865.8
1	0	1	12	836.6
1	0	1	13	942.4
1	0	1	14	885.3
1	0	1	15	788.3
1	0	1	16	904
1	0	1	17	995.1
1	0	1	18	868.1
1	0	1	19	876.8
1	0	1	20	712.2
1	0	1	21	831.2
1	0	1	22	910.4
1	0	1	23	967.4
1	0	1	24	914.9
1	0	1	25	777.3
1	0	1	26	NaN
1	0	1	27	948.5
1	0	1	28	878.9
1	0	1	29	896.1
1	0	1	30	886.4
1	0	1	31	850.2
1	0	1	32	814.3
1	0	1	33	902.2
1	0	1	34	872.7
1	0	1	35	760.8
1	0	1	36	834.5
2	0	0	1	447.5
2	0	0	2	625
2	0	0	3	374.3
2	0	0	4	416.1
2	0	0	5	654.8
2	0	0	6	543.1
2	0	0	7	376.1
2	0	0	8	366.1
2	0	0	9	586.1
2	0	0	10	255.7
2	0	0	11	208.4
2	0	0	12	380.3
2	0	0	13	154.7
2	0	0	14	282.2
2	0	0	15	218.4
2	0	0	16	166.7
2	0	0	17	264
2	0	0	18	482.9
2	0	0	19	142.2
2	0	0	20	360.5
2	0	0	21	239.4
2	0	0	22	362.8
2	0	0	23	61.1
2	0	0	24	261
2	0	0	25	185.4
2	0	0	26	225.9
2	0	0	27	300
2	0	0	28	39.1
2	0	0	29	399.4
2	0	0	30	264.8
2	0	0	31	195.1
2	0	0	32	290.8
2	0	0	33	327.5
2	0	0	34	163.5
2	0	0	35	57.9
2	0	0	36	63.4
2	0	1	1	385.5
2	0	1	2	440
2	0	1	3	432.3
2	0	1	4	483.4
2	0	1	5	502.3
2	0	1	6	461
2	0	1	7	489.6
2	0	1	8	335
2	0	1	9	451.3
2	0	1	10	285.1
2	0	1	11	458.2
2	0	1	12	437.9
2	0	1	13	366.5
2	0	1	14	NaN
2	0	1	15	381
2	0	1	16	313.1
2	0	1	17	288.9
2	0	1	18	372.7
2	0	1	19	389.1
2	0	1	20	302.6
2	0	1	21	329.5
2	0	1	22	297.4
2	0	1	23	259.3
2	0	1	24	464.7
2	0	1	25	115
2	0	1	26	287.5
2	0	1	27	393.7
2	0	1	28	261.6
2	0	1	29	594.2
2	0	1	30	50.9
2	0	1	31	117.9
2	0	1	32	269.3
2	0	1	33	566.5
2	0	1	34	286.1
2	0	1	35	746.7
2	0	1	36	352.8
3	0	0	1	476.3
3	0	0	2	566.3
3	0	0	3	585.7
3	0	0	4	289.6
3	0	0	5	NaN
3	0	0	6	NaN
3	0	0	7	NaN
3	0	0	8	332.5
3	0	0	9	-694.8
3	0	0	10	358.9
3	0	0	11	-179.2
3	0	0	12	-602.5
3	0	0	13	-697.4
3	0	0	14	-262.9
3	0	0	15	-323.3
3	0	0	16	-679.4
3	0	0	17	-693.4
3	0	0	18	-335.9
3	0	0	19	-420.7
3	0	0	20	363.9
3	0	0	21	-752.3
3	0	0	22	-650
3	0	0	23	-801.8
3	0	0	24	-665.3
3	0	0	25	-780.6
3	0	0	26	-660.8
3	0	0	27	-533.8
3	0	0	28	-265
3	0	0	29	-462.5
3	0	0	30	-670.6
3	0	0	31	-685.8
3	0	0	32	-430.7
3	0	0	33	-725
3	0	0	34	-404.4
3	0	0	35	-451
3	0	0	36	-690.3
3	0	1	1	363
3	0	1	2	366.9
3	0	1	3	297.9
3	0	1	4	321.2
3	0	1	5	335.8
3	0	1	6	241.7
3	0	1	7	347
3	0	1	8	471.5
3	0	1	9	-552.9
3	0	1	10	-182.8
3	0	1	11	-609.3
3	0	1	12	-488.1
3	0	1	13	-432.5
3	0	1	14	98
3	0	1	15	-525.6
3	0	1	16	-373.2
3	0	1	17	-296.4
3	0	1	18	-672.3
3	0	1	19	-171.7
3	0	1	20	-441.4
3	0	1	21	-588.9
3	0	1	22	-479.4
3	0	1	23	-556.5
3	0	1	24	-677.1
3	0	1	25	-412.6
3	0	1	26	-659.2
3	0	1	27	-653.8
3	0	1	28	-441.1
3	0	1	29	-400.6
3	0	1	30	-657.9
3	0	1	31	-385
3	0	1	32	-130.2
3	0	1	33	-565.5
3	0	1	34	-454.7
3	0	1	35	-206
3	0	1	36	-236.8
4	0	0	1	424.7
4	0	0	2	460.1
4	0	0	3	323.1
4	0	0	4	518.3
4	0	0	5	313.1
4	0	0	6	311.5
4	0	0	7	531.5
4	0	0	8	411.8
4	0	0	9	416.1
4	0	0	10	462.5
4	0	0	11	447.5
4	0	0	12	399.2
4	0	0	13	429
4	0	0	14	391.5
4	0	0	15	568.6
4	0	0	16	450.9
4	0	0	17	521
4	0	0	18	431.2
4	0	0	19	439.2
4	0	0	20	278.7
4	0	0	21	410.6
4	0	0	22	540.9
4	0	0	23	336.9
4	0	0	24	310.8
4	0	0	25	458.8
4	0	0	26	280.6
4	0	0	27	405
4	0	0	28	451.6
4	0	0	29	325.6
4	0	0	30	643.7
4	0	0	31	525.2
4	0	0	32	532.7
4	0	0	33	733
4	0	0	34	403.4
4	0	0	35	502.3
4	0	0	36	406.8
4	0	1	1	473.6
4	0	1	2	423.1
4	0	1	3	451
4	0	1	4	420.1
4	0	1	5	408
4	0	1	6	NaN
4	0	1	7	544.7
4	0	1	8	367.5
4	0	1	9	838.3
4	0	1	10	254.2
4	0	1	11	379.7
4	0	1	12	679.3
4	0	1	13	331.8
4	0	1	14	411.5
4	0	1	15	488.3
4	0	1	16	492
4	0	1	17	435.6
4	0	1	18	371.3
4	0	1	19	588.9
4	0	1	20	612.9
4	0	1	21	270.8
4	0	1	22	936.2
4	0	1	23	287.6
4	0	1	24	384.4
4	0	1	25	373.9
4	0	1	26	438.6
4	0	1	27	974.9
4	0	1	28	480.2
4	0	1	29	500.9
4	0	1	30	477.1
4	0	1	31	436
4	0	1	32	612.4
4	0	1	33	355
4	0	1	34	452.4
4	0	1	35	971.1
4	0	1	36	361
5	0	0	1	NaN
5	0	0	2	508.5
5	0	0	3	517.5
5	0	0	4	517.5
5	0	0	5	NaN
5	0	0	6	451
5	0	0	7	NaN
5	0	0	8	453.2
5	0	0	9	543.7
5	0	0	10	583.6
5	0	0	11	994.7
5	0	0	12	372
5	0	0	13	428.3
5	0	0	14	417
5	0	0	15	427.4
5	0	0	16	432.7
5	0	0	17	330.7
5	0	0	18	410
5	0	0	19	545
5	0	0	20	349.4
5	0	0	21	396.1
5	0	0	22	304.8
5	0	0	23	NaN
5	0	0	24	394.6
5	0	0	25	377.8
5	0	0	26	407.2
5	0	0	27	326.3
5	0	0	28	352.6
5	0	0	29	369.3
5	0	0	30	272.6
5	0	0	31	370.6
5	0	0	32	408.6
5	0	0	33	623.9
5	0	0	34	621.6
5	0	0	35	573.7
5	0	0	36	499.3
5	0	1	1	NaN
5	0	1	2	885.5
5	0	1	3	850.1
5	0	1	4	NaN
5	0	1	5	725.6
5	0	1	6	582
5	0	1	7	847.5
5	0	1	8	676.6
5	0	1	9	652.2
5	0	1	10	NaN
5	0	1	11	580
5	0	1	12	580.6
5	0	1	13	711.6
5	0	1	14	523.7
5	0	1	15	503.7
5	0	1	16	514.7
5	0	1	17	501.7
5	0	1	18	477.5
5	0	1	19	482.7
5	0	1	20	435.5
5	0	1	21	477.2
5	0	1	22	NaN
5	0	1	23	550.4
5	0	1	24	NaN
5	0	1	25	512.8
5	0	1	26	427.3
5	0	1	27	463.9
5	0	1	28	442.8
5	0	1	29	538.6
5	0	1	30	487.9
5	0	1	31	811.7
5	0	1	32	453.4
5	0	1	33	543.6
5	0	1	34	856.7
5	0	1	35	915.4
5	0	1	36	657.1
6	0	0	1	775.3
6	0	0	2	NaN
6	0	0	3	601.3
6	0	0	4	330.6
6	0	0	5	488.4
6	0	0	6	620.4
6	0	0	7	294.8
6	0	0	8	359.3
6	0	0	9	436.2
6	0	0	10	618.9
6	0	0	11	511.1
6	0	0	12	589
6	0	0	13	327.5
6	0	0	14	485.1
6	0	0	15	403.1
6	0	0	16	801.5
6	0	0	17	531.1
6	0	0	18	460
6	0	0	19	336
6	0	0	20	514.1
6	0	0	21	668.5
6	0	0	22	659.6
6	0	0	23	390.3
6	0	0	24	404.3
6	0	0	25	462.5
6	0	0	26	367.6
6	0	0	27	356.7
6	0	0	28	432.3
6	0	0	29	563.7
6	0	0	30	642.1
6	0	0	31	637
6	0	0	32	383.2
6	0	0	33	352.5
6	0	0	34	500.5
6	0	0	35	884.1
6	0	0	36	520.1
6	0	1	1	548.6
6	0	1	2	498.4
6	0	1	3	464.5
6	0	1	4	358.4
6	0	1	5	861.6
6	0	1	6	794
6	0	1	7	468.8
6	0	1	8	502.2
6	0	1	9	563.8
6	0	1	10	740.1
6	0	1	11	427.7
6	0	1	12	432.8
6	0	1	13	482.4
6	0	1	14	638.9
6	0	1	15	270.2
6	0	1	16	549.7
6	0	1	17	464
6	0	1	18	935.1
6	0	1	19	507.7
6	0	1	20	433.9
6	0	1	21	489.7
6	0	1	22	673.5
6	0	1	23	542.5
6	0	1	24	419.8
6	0	1	25	435.3
6	0	1	26	715.6
6	0	1	27	731.1
6	0	1	28	531.6
6	0	1	29	398.6
6	0	1	30	676.3
6	0	1	31	626.5
6	0	1	32	561.4
6	0	1	33	587.8
6	0	1	34	813.9
6	0	1	35	706.3
6	0	1	36	496.5
7	0	0	1	537.7
7	0	0	2	446.8
7	0	0	3	452.6
7	0	0	4	441.3
7	0	0	5	458.1
7	0	0	6	358.4
7	0	0	7	380.3
7	0	0	8	530.1
7	0	0	9	358.4
7	0	0	10	358.1
7	0	0	11	-276.6
7	0	0	12	331.5
7	0	0	13	522.3
7	0	0	14	-487.6
7	0	0	15	-444.2
7	0	0	16	-345.1
7	0	0	17	-280.4
7	0	0	18	-470.9
7	0	0	19	294.2
7	0	0	20	-433.3
7	0	0	21	-436
7	0	0	22	-550.5
7	0	0	23	-492.5
7	0	0	24	-463.7
7	0	0	25	-265.2
7	0	0	26	-248.4
7	0	0	27	NaN
7	0	0	28	-124.6
7	0	0	29	-224.4
7	0	0	30	-494.6
7	0	0	31	142.1
7	0	0	32	-272.6
7	0	0	33	-398.1
7	0	0	34	-195.7
7	0	0	35	-150.8
7	0	0	36	-229.4
7	0	1	1	886.4
7	0	1	2	477.3
7	0	1	3	475.5
7	0	1	4	578.1
7	0	1	5	409.2
7	0	1	6	638.1
7	0	1	7	582.9
7	0	1	8	320.4
7	0	1	9	539.4
7	0	1	10	383.5
7	0	1	11	286.8
7	0	1	12	841.1
7	0	1	13	-388.3
7	0	1	14	-476.9
7	0	1	15	-51.9
7	0	1	16	-525.5
7	0	1	17	-699
7	0	1	18	-583.9
7	0	1	19	-606.1
7	0	1	20	421
7	0	1	21	-349.2
7	0	1	22	-84.5
7	0	1	23	-230
7	0	1	24	NaN
7	0	1	25	-661
7	0	1	26	-350
7	0	1	27	-211.5
7	0	1	28	-416.4
7	0	1	29	-148.1
7	0	1	30	-588
7	0	1	31	-465.6
7	0	1	32	-513.1
7	0	1	33	NaN
7	0	1	34	-80
7	0	1	35	-65.4
7	0	1	36	-676
8	0	0	1	547.1
8	0	0	2	369.4
8	0	0	3	698.4
8	0	0	4	413.1
8	0	0	5	668.5
8	0	0	6	397.1
8	0	0	7	604.6
8	0	0	8	502.8
8	0	0	9	399.8
8	0	0	10	519.9
8	0	0	11	85.2
8	0	0	12	-581.5
8	0	0	13	-503
8	0	0	14	-559.8
8	0	0	15	-236.2
8	0	0	16	-684.3
8	0	0	17	-647.4
8	0	0	18	-401.6
8	0	0	19	-313.1
8	0	0	20	-186.3
8	0	0	21	342.3
8	0	0	22	-194.8
8	0	0	23	-432.2
8	0	0	24	-395.7
8	0	0	25	-236.7
8	0	0	26	-472.8
8	0	0	27	-50
8	0	0	28	49.7
8	0	0	29	328.9
8	0	0	30	-445.4
8	0	0	31	-662.8
8	0	0	32	-642.3
8	0	0	33	-210.8
8	0	0	34	-524.4
8	0	0	35	-336.3
8	0	0	36	-538.5
8	0	1	1	552.9
8	0	1	2	803.6
8	0	1	3	665.4
8	0	1	4	530.2
8	0	1	5	716.3
8	0	1	6	984.3
8	0	1	7	615.7
8	0	1	8	583.3
8	0	1	9	645.9
8	0	1	10	553.7
8	0	1	11	567.7
8	0	1	12	564.4
8	0	1	13	383.7
8	0	1	14	298.5
8	0	1	15	255
8	0	1	16	-133.8
8	0	1	17	-360.2
8	0	1	18	-246.1
8	0	1	19	-173.4
8	0	1	20	-18.8
8	0	1	21	486.9
8	0	1	22	-157.3
8	0	1	23	36.5
8	0	1	24	231.7
8	0	1	25	-388.9
8	0	1	26	-9.9
8	0	1	27	-313.1
8	0	1	28	195.8
8	0	1	29	104.3
8	0	1	30	-154.4
8	0	1	31	-189.3
8	0	1	32	-318.3
8	0	1	33	-422.9
8	0	1	34	-278.3
8	0	1	35	-396.3
8	0	1	36	144.7
9	0	0	1	666.4
9	0	0	2	517.7
9	0	0	3	405.9
9	0	0	4	508.5
9	0	0	5	371.8
9	0	0	6	325.6
9	0	0	7	420.3
9	0	0	8	390
9	0	0	9	370.3
9	0	0	10	391
9	0	0	11	526.3
9	0	0	12	421.6
9	0	0	13	445
9	0	0	14	578.1
9	0	0	15	590.8
9	0	0	16	453.1
9	0	0	17	333.1
9	0	0	18	534.4
9	0	0	19	440.3
9	0	0	20	431.1
9	0	0	21	365.5
9	0	0	22	360.3
9	0	0	23	353.9
9	0	0	24	282.3
9	0	0	25	348.4
9	0	0	26	329.9
9	0	0	27	412.2
9	0	0	28	464.3
9	0	0	29	318.1
9	0	0	30	555.7
9	0	0	31	391.7
9	0	0	32	330.4
9	0	0	33	393.8
9	0	0	34	344.5
9	0	0	35	311.4
9	0	0	36	266.1
9	0	1	1	493.8
9	0	1	2	542.1
9	0	1	3	543.7
9	0	1	4	510.9
9	0	1	5	476.6
9	0	1	6	563.9
9	0	1	7	422.2
9	0	1	8	494.2
9	0	1	9	472.6
9	0	1	10	540.9
9	0	1	11	457.2
9	0	1	12	415.3
9	0	1	13	588.9
9	0	1	14	493.6
9	0	1	15	424.3
9	0	1	16	520.1
9	0	1	17	834.1
9	0	1	18	481.4
9	0	1	19	753.1
9	0	1	20	514.5
9	0	1	21	429.9
9	0	1	22	558.5
9	0	1	23	575.1
9	0	1	24	456.5
9	0	1	25	343.2
9	0	1	26	373.1
9	0	1	27	334.6
9	0	1	28	375.3
9	0	1	29	445.3
9	0	1	30	425
9	0	1	31	724.2
9	0	1	32	666.7
9	0	1	33	468
9	0	1	34	524.3
9	0	1	35	343.4
9	0	1	36	358.1
10	0	0	1	679.6
10	0	0	2	617.2
10	0	0	3	542.1
10	0	0	4	662
10	0	0	5	524.8
10	0	0	6	626.4
10	0	0	7	567.7
10	0	0	8	131.3
10	0	0	9	231.2
10	0	0	10	308.7
10	0	0	11	333.5
10	0	0	12	277.5
10	0	0	13	285.4
10	0	0	14	296.4
10	0	0	15	238.3
10	0	0	16	247.5
10	0	0	17	222.4
10	0	0	18	312.7
10	0	0	19	460.7
10	0	0	20	242.4
10	0	0	21	363.2
10	0	0	22	135
10	0	0	23	273.2
10	0	0	24	445.7
10	0	0	25	424
10	0	0	26	182.2
10	0	0	27	319.3
10	0	0	28	447.3
10	0	0	29	279.2
10	0	0	30	287.4
10	0	0	31	NaN
10	0	0	32	274.8
10	0	0	33	657.7
10	0	0	34	195.5
10	0	0	35	299.5
10	0	0	36	871.5
10	0	1	1	545.5
10	0	1	2	533
10	0	1	3	511.3
10	0	1	4	485
10	0	1	5	572.8
10	0	1	6	459.9
10	0	1	7	NaN
10	0	1	8	292.4
10	0	1	9	664.6
10	0	1	10	252.2
10	0	1	11	738.2
10	0	1	12	392.5
10	0	1	13	423.7
10	0	1	14	472.9
10	0	1	15	438
10	0	1	16	321.8
10	0	1	17	350.2
10	0	1	18	553.2
10	0	1	19	406.4
10	0	1	20	244.6
10	0	1	21	282.3
10	0	1	22	291
10	0	1	23	891.5
10	0	1	24	502.1
10	0	1	25	321
10	0	1	26	268.2
10	0	1	27	358.4
10	0	1	28	312.9
10	0	1	29	142.2
10	0	1	30	655.6
10	0	1	31	199.6
10	0	1	32	223.7
10	0	1	33	604.2
10	0	1	34	279.1
10	0	1	35	633
10	0	1	36	322.7
11	0	0	1	787.2
11	0	0	2	480.6
11	0	0	3	380.7
11	0	0	4	478.5
11	0	0	5	468.4
11	0	0	6	NaN
11	0	0	7	NaN
11	0	0	8	574.9
11	0	0	9	546.9
11	0	0	10	488
11	0	0	11	241.3
11	0	0	12	532.4
11	0	0	13	418.4
11	0	0	14	617.8
11	0	0	15	377.8
11	0	0	16	390.9
11	0	0	17	967.4
11	0	0	18	606.8
11	0	0	19	698.9
11	0	0	20	412.2
11	0	0	21	276.4
11	0	0	22	NaN
11	0	0	23	515.4
11	0	0	24	370.2
11	0	0	25	177.5
11	0	0	26	207
11	0	0	27	-172.9
11	0	0	28	-29
11	0	0	29	234.5
11	0	0	30	-365.3
11	0	0	31	509.3
11	0	0	32	614.9
11	0	0	33	249.5
11	0	0	34	44.2
11	0	0	35	114.7
11	0	0	36	584.9
11	0	1	1	380.1
11	0	1	2	379.6
11	0	1	3	624.8
11	0	1	4	391.6
11	0	1	5	413.1
11	0	1	6	586.3
11	0	1	7	663.3
11	0	1	8	774.7
11	0	1	9	331.1
11	0	1	10	992.9
11	0	1	11	325.1
11	0	1	12	NaN
11	0	1	13	338.6
11	0	1	14	839.4
11	0	1	15	575.6
11	0	1	16	421.6
11	0	1	17	406.6
11	0	1	18	425.6
11	0	1	19	540.3
11	0	1	20	544.9
11	0	1	21	482.2
11	0	1	22	340.5
11	0	1	23	502.3
11	0	1	24	369.8
11	0	1	25	-599.6
11	0	1	26	-300.3
11	0	1	27	496
11	0	1	28	595.9
11	0	1	29	-186.6
11	0	1	30	-248.6
11	0	1	31	581
11	0	1	32	374
11	0	1	33	-260.9
11	0	1	34	819.5
11	0	1	35	NaN
11	0	1	36	-572.7
12	0	0	1	452.9
12	0	0	2	NaN
12	0	0	3	297
12	0	0	4	323
12	0	0	5	349.7
12	0	0	6	295.6
12	0	0	7	378.6
12	0	0	8	317
12	0	0	9	370
12	0	0	10	272.6
12	0	0	11	279.7
12	0	0	12	300.2
12	0	0	13	308.2
12	0	0	14	269.7
12	0	0	15	NaN
12	0	0	16	230.5
12	0	0	17	259.2
12	0	0	18	427
12	0	0	19	211
12	0	0	20	366
12	0	0	21	182.6
12	0	0	22	365.6
12	0	0	23	NaN
12	0	0	24	204.2
12	0	0	25	257
12	0	0	26	399.9
12	0	0	27	449.7
12	0	0	28	268.5
12	0	0	29	89.5
12	0	0	30	257.8
12	0	0	31	651.5
12	0	0	32	737.6
12	0	0	33	444.8
12	0	0	34	256.2
12	0	0	35	367.6
12	0	0	36	443.3
12	0	1	1	596.7
12	0	1	2	330.2
12	0	1	3	269.6
12	0	1	4	348.6
12	0	1	5	395.6
12	0	1	6	329.7
12	0	1	7	385
12	0	1	8	434.3
12	0	1	9	384.3
12	0	1	10	360.9
12	0	1	11	370
12	0	1	12	435.1
12	0	1	13	586.7
12	0	1	14	467.1
12	0	1	15	356.7
12	0	1	16	517.4
12	0	1	17	404.5
12	0	1	18	285.9
12	0	1	19	389.6
12	0	1	20	316.6
12	0	1	21	182.6
12	0	1	22	314.2
12	0	1	23	214.4
12	0	1	24	292.3
12	0	1	25	492.8
12	0	1	26	329.1
12	0	1	27	350.1
12	0	1	28	329.8
12	0	1	29	356.9
12	0	1	30	769.8
12	0	1	31	372.5
12	0	1	32	113.9
12	0	1	33	NaN
12	0	1	34	538.1
12	0	1	35	407.9
12	0	1	36	210.3
13	0	0	1	493.9
13	0	0	2	482
13	0	0	3	466.5
13	0	0	4	391.2
13	0	0	5	685
13	0	0	6	253
13	0	0	7	302.5
13	0	0	8	363
13	0	0	9	307.4
13	0	0	10	443.1
13	0	0	11	357.1
13	0	0	12	242.9
13	0	0	13	315.3
13	0	0	14	933.3
13	0	0	15	261.6
13	0	0	16	275.3
13	0	0	17	276.5
13	0	0	18	355.2
13	0	0	19	235.7
13	0	0	20	571.5
13	0	0	21	312
13	0	0	22	85.7
13	0	0	23	405.3
13	0	0	24	243.8
13	0	0	25	297.2
13	0	0	26	618.2
13	0	0	27	NaN
13	0	0	28	559.7
13	0	0	29	546.2
13	0	0	30	530.9
13	0	0	31	322.4
13	0	0	32	515.2
13	0	0	33	233
13	0	0	34	177.8
13	0	0	35	359.5
13	0	0	36	569.7
13	0	1	1	735.1
13	0	1	2	771.1
13	0	1	3	710.9
13	0	1	4	NaN
13	0	1	5	760.4
13	0	1	6	814.7
13	0	1	7	411.7
13	0	1	8	NaN
13	0	1	9	425.6
13	0	1	10	431.7
13	0	1	11	583.8
13	0	1	12	443
13	0	1	13	589.4
13	0	1	14	438.2
13	0	1	15	807
13	0	1	16	490.6
13	0	1	17	612.9
13	0	1	18	561.1
13	0	1	19	808.7
13	0	1	20	774.7
13	0	1	21	483.1
13	0	1	22	592.1
13	0	1	23	313.3
13	0	1	24	462.4
13	0	1	25	478.4
13	0	1	26	353.9
13	0	1	27	953.1
13	0	1	28	539.3
13	0	1	29	607.6
13	0	1	30	731.7
13	0	1	31	51.6
13	0	1	32	551.9
13	0	1	33	458.2
13	0	1	34	458
13	0	1	35	269.9
13	0	1	36	498.9
14	0	0	1	566.2
14	0	0	2	483.3
14	0	0	3	521.7
14	0	0	4	373.8
14	0	0	5	445
14	0	0	6	354.6
14	0	0	7	434
14	0	0	8	442.3
14	0	0	9	375.1
14	0	0	10	503.5
14	0	0	11	490.8
14	0	0	12	543.5
14	0	0	13	490.7
14	0	0	14	771.8
14	0	0	15	492.7
14	0	0	16	524.6
14	0	0	17	469.1
14	0	0	18	498.6
14	0	0	19	616.5
14	0	0	20	501.5
14	0	0	21	610
14	0	0	22	431.3
14	0	0	23	529.7
14	0	0	24	513
14	0	0	25	435.5
14	0	0	26	489.9
14	0	0	27	467
14	0	0	28	352.3
14	0	0	29	486.9
14	0	0	30	511.7
14	0	0	31	397.3
14	0	0	32	433.3
14	0	0	33	536
14	0	0	34	435.4
14	0	0	35	488.9
14	0	0	36	488
14	0	1	1	547.6
14	0	1	2	-937.2
14	0	1	3	693.2
14	0	1	4	660.1
14	0	1	5	566.6
14	0	1	6	763.1
14	0	1	7	593.9
14	0	1	8	446.7
14	0	1	9	406.2
14	0	1	10	553.7
14	0	1	11	569.9
14	0	1	12	473.6
14	0	1	13	663.6
14	0	1	14	553.5
14	0	1	15	632.8
14	0	1	16	687.1
14	0	1	17	446.1
14	0	1	18	434.5
14	0	1	19	569.6
14	0	1	20	505.6
14	0	1	21	485.8
14	0	1	22	501.8
14	0	1	23	611.1
14	0	1	24	543.6
14	0	1	25	537.4
14	0	1	26	671.1
14	0	1	27	599.1
14	0	1	28	510.8
14	0	1	29	580.3
14	0	1	30	426.3
14	0	1	31	549.6
14	0	1	32	533.4
14	0	1	33	591.1
14	0	1	34	545.4
14	0	1	35	531.6
14	0	1	36	523.6
15	0	0	1	692.8
15	0	0	2	578.1
15	0	0	3	699.7
15	0	0	4	512.5
15	0	0	5	521.5
15	0	0	6	636.2
15	0	0	7	490.7
15	0	0	8	465
15	0	0	9	462.2
15	0	0	10	578.1
15	0	0	11	489.5
15	0	0	12	649.2
15	0	0	13	542.8
15	0	0	14	278.2
15	0	0	15	278.8
15	0	0	16	316.1
15	0	0	17	10
15	0	0	18	36.4
15	0	0	19	198
15	0	0	20	216.3
15	0	0	21	249.1
15	0	0	22	239.1
15	0	0	23	184
15	0	0	24	358.7
15	0	0	25	165.6
15	0	0	26	NaN
15	0	0	27	233.4
15	0	0	28	49.2
15	0	0	29	296.1
15	0	0	30	415.3
15	0	0	31	226.1
15	0	0	32	187.4
15	0	0	33	363.3
15	0	0	34	486.7
15	0	0	35	72.8
15	0	0	36	-31.8
15	0	1	1	NaN
15	0	1	2	433.5
15	0	1	3	486.6
15	0	1	4	440.2
15	0	1	5	556.3
15	0	1	6	650.5
15	0	1	7	616.1
15	0	1	8	375.8
15	0	1	9	383.6
15	0	1	10	396
15	0	1	11	385.8
15	0	1	12	522.8
15	0	1	13	463.9
15	0	1	14	395.3
15	0	1	15	209.2
15	0	1	16	77
15	0	1	17	434.4
15	0	1	18	118.8
15	0	1	19	178.9
15	0	1	20	106.6
15	0	1	21	98.4
15	0	1	22	94.2
15	0	1	23	19.9
15	0	1	24	99.4
15	0	1	25	167.8
15	0	1	26	156.6
15	0	1	27	246.9
15	0	1	28	320.3
15	0	1	29	357.6
15	0	1	30	269.4
15	0	1	31	334.1
15	0	1	32	246
15	0	1	33	-220
15	0	1	34	9.9
15	0	1	35	206.3
15	0	1	36	115.7
16	0	0	1	397.7
16	0	0	2	552.6
16	0	0	3	453.7
16	0	0	4	367.3
16	0	0	5	398.3
16	0	0	6	579.3
16	0	0	7	437.7
16	0	0	8	405.3
16	0	0	9	441.5
16	0	0	10	348.9
16	0	0	11	433.4
16	0	0	12	386.6
16	0	0	13	419.9
16	0	0	14	376.3
16	0	0	15	494.2
16	0	0	16	318.8
16	0	0	17	420.3
16	0	0	18	337.2
16	0	0	19	400.8
16	0	0	20	387.2
16	0	0	21	451.7
16	0	0	22	385.8
16	0	0	23	385.5
16	0	0	24	303.1
16	0	0	25	NaN
16	0	0	26	426.7
16	0	0	27	486.8
16	0	0	28	337.2
16	0	0	29	387.8
16	0	0	30	322
16	0	0	31	522.6
16	0	0	32	460.7
16	0	0	33	540.1
16	0	0	34	385.8
16	0	0	35	438.8
16	0	0	36	430.9
16	0	1	1	855.2
16	0	1	2	577.3
16	0	1	3	523.5
16	0	1	4	418.4
16	0	1	5	437.3
16	0	1	6	401.4
16	0	1	7	392.8
16	0	1	8	452.2
16	0	1	9	484.4
16	0	1	10	434.9
16	0	1	11	491.4
16	0	1	12	486
16	0	1	13	612.8
16	0	1	14	496.1
16	0	1	15	377.2
16	0	1	16	571
16	0	1	17	395.2
16	0	1	18	409.6
16	0	1	19	400.5
16	0	1	20	432.4
16	0	1	21	353.3
16	0	1	22	505.3
16	0	1	23	414.8
16	0	1	24	401.9
16	0	1	25	450.7
16	0	1	26	557.2
16	0	1	27	672.2
16	0	1	28	423.3
16	0	1	29	473.9
16	0	1	30	439.4
16	0	1	31	443.2
16	0	1	32	440.3
16	0	1	33	366.2
16	0	1	34	385
16	0	1	35	370.7
16	0	1	36	442.4
17	0	0	1	325
17	0	0	2	647.5
17	0	0	3	559.3
17	0	0	4	391.7
17	0	0	5	348.9
17	0	0	6	417
17	0	0	7	367.7
17	0	0	8	454.9
17	0	0	9	337
17	0	0	10	412.1
17	0	0	11	424.4
17	0	0	12	432.8
17	0	0	13	300.2
17	0	0	14	368.5
17	0	0	15	402.9
17	0	0	16	602.2
17	0	0	17	377
17	0	0	18	444.1
17	0	0	19	461.5
17	0	0	20	479.9
17	0	0	21	583.6
17	0	0	22	359.4
17	0	0	23	368
17	0	0	24	487.7
17	0	0	25	506.7
17	0	0	26	662.2
17	0	0	27	404.8
17	0	0	28	487.4
17	0	0	29	464.2
17	0	0	30	443.8
17	0	0	31	552.6
17	0	0	32	654.3
17	0	0	33	555.3
17	0	0	34	622.5
17	0	0	35	622.9
17	0	0	36	491.9
17	0	1	1	426.6
17	0	1	2	541.3
17	0	1	3	962.3
17	0	1	4	654.6
17	0	1	5	748.1
17	0	1	6	487.1
17	0	1	7	539.1
17	0	1	8	566.8
17	0	1	9	478.7
17	0	1	10	NaN
17	0	1	11	550.5
17	0	1	12	497.8
17	0	1	13	486.8
17	0	1	14	553.2
17	0	1	15	609.9
17	0	1	16	927.9
17	0	1	17	769.6
17	0	1	18	562.6
17	0	1	19	520.7
17	0	1	20	541.2
17	0	1	21	613
17	0	1	22	606.4
17	0	1	23	606
17	0	1	24	NaN
17	0	1	25	557.7
17	0	1	26	907.8
17	0	1	27	NaN
17	0	1	28	NaN
17	0	1	29	636.1
17	0	1	30	592.8
17	0	1	31	714.5
17	0	1	32	516.5
17	0	1	33	698.6
17	0	1	34	631
17	0	1	35	NaN
17	0	1	36	783.2
18	0	0	1	NaN
18	0	0	2	306.8
18	0	0	3	390.3
18	0	0	4	410.9
18	0	0	5	418.4
18	0	0	6	275.9
18	0	0	7	373
18	0	0	8	293.1
18	0	0	9	500
18	0	0	10	245.3
18	0	0	11	352.4
18	0	0	12	320.2
18	0	0	13	274.9
18	0	0	14	397
18	0	0	15	355.6
18	0	0	16	240.7
18	0	0	17	NaN
18	0	0	18	166.5
18	0	0	19	240.5
18	0	0	20	244.5
18	0	0	21	300.4
18	0	0	22	407.8
18	0	0	23	185
18	0	0	24	370.3
18	0	0	25	-8.5
18	0	0	26	51.9
18	0	0	27	214.4
18	0	0	28	-74.9
18	0	0	29	277.8
18	0	0	30	416.3
18	0	0	31	283.4
18	0	0	32	428.8
18	0	0	33	38.5
18	0	0	34	458.6
18	0	0	35	445.1
18	0	0	36	354.5
18	0	1	1	NaN
18	0	1	2	510.4
18	0	1	3	449
18	0	1	4	518.1
18	0	1	5	454.3
18	0	1	6	450.1
18	0	1	7	405.3
18	0	1	8	442.3
18	0	1	9	418.6
18	0	1	10	586.8
18	0	1	11	396.9
18	0	1	12	431.2
18	0	1	13	467.4
18	0	1	14	407.2
18	0	1	15	291.3
18	0	1	16	296.9
18	0	1	17	323.4
18	0	1	18	348.8
18	0	1	19	297.1
18	0	1	20	313.7
18	0	1	21	233.8
18	0	1	22	293.4
18	0	1	23	274.7
18	0	1	24	486.8
18	0	1	25	381.5
18	0	1	26	364.2
18	0	1	27	271
18	0	1	28	175.5
18	0	1	29	278.4
18	0	1	30	271.8
18	0	1	31	426.9
18	0	1	32	281.8
18	0	1	33	290.2
18	0	1	34	183.9
18	0	1	35	237
18	0	1	36	562.4
19	0	0	1	NaN
19	0	0	2	343.3
19	0	0	3	318.6
19	0	0	4	558.2
19	0	0	5	481.8
19	0	0	6	409
19	0	0	7	641
19	0	0	8	706.9
19	0	0	9	381.1
19	0	0	10	694
19	0	0	11	334.2
19	0	0	12	476.8
19	0	0	13	511.6
19	0	0	14	715.1
19	0	0	15	392.4
19	0	0	16	520.1
19	0	0	17	373.1
19	0	0	18	863
19	0	0	19	592.9
19	0	0	20	547.5
19	0	0	21	430.9
19	0	0	22	580.3
19	0	0	23	380.2
19	0	0	24	440.8
19	0	0	25	446.2
19	0	0	26	833.4
19	0	0	27	467.8
19	0	0	28	385.9
19	0	0	29	657.2
19	0	0	30	425.1
19	0	0	31	671.6
19	0	0	32	282.6
19	0	0	33	626.2
19	0	0	34	390.3
19	0	0	35	461.8
19	0	0	36	NaN
19	0	1	1	431.9
19	0	1	2	581.5
19	0	1	3	492.7
19	0	1	4	352.3
19	0	1	5	694.5
19	0	1	6	NaN
19	0	1	7	548.7
19	0	1	8	523.3
19	0	1	9	469.6
19	0	1	10	502.5
19	0	1	11	398.5
19	0	1	12	453.4
19	0	1	13	352.7
19	0	1	14	346.2
19	0	1	15	790.2
19	0	1	16	535
19	0	1	17	808.3
19	0	1	18	408.9
19	0	1	19	980.2
19	0	1	20	439.1
19	0	1	21	411.3
19	0	1	22	421.9
19	0	1	23	522.6
19	0	1	24	572.4
19	0	1	25	406.6
19	0	1	26	NaN
19	0	1	27	592.3
19	0	1	28	695.8
19	0	1	29	550.4
19	0	1	30	446.6
19	0	1	31	969.5
19	0	1	32	465.4
19	0	1	33	360.5
19	0	1	34	454.5
19	0	1	35	270.3
19	0	1	36	533.1
1	1	0	1	692.3
1	1	0	2	613.2
1	1	0	3	535
1	1	0	4	680.1
1	1	0	5	600.5
1	1	0	6	550.2
1	1	0	7	683.9
1	1	0	8	606.8
1	1	0	9	550.6
1	1	0	10	523.6
1	1	0	11	743.2
1	1	0	12	650.4
1	1	0	13	596.9
1	1	0	14	845.6
1	1	0	15	579.4
1	1	0	16	685.2
1	1	0	17	534
1	1	0	18	565.2
1	1	0	19	749.9
1	1	0	20	803.1
1	1	0	21	519
1	1	0	22	641
1	1	0	23	625.4
1	1	0	24	661.6
1	1	0	25	616.6
1	1	0	26	NaN
1	1	0	27	514.2
1	1	0	28	531.4
1	1	0	29	544.4
1	1	0	30	569.5
1	1	0	31	635.6
1	1	0	32	NaN
1	1	0	33	679.3
1	1	0	34	670.2
1	1	0	35	646.8
1	1	0	36	714.9
1	1	0	37	520
1	1	0	38	596.6
1	1	0	39	574.9
1	1	0	40	693.8
1	1	0	41	603.8
1	1	0	42	660.3
1	1	0	43	747.9
1	1	0	44	576.2
1	1	0	45	626.4
1	1	0	46	656.8
1	1	0	47	886.4
1	1	0	48	NaN
1	1	0	49	853.8
1	1	0	50	826.4
1	1	0	51	571.5
1	1	0	52	584.9
1	1	1	1	NaN
1	1	1	2	809.7
1	1	1	3	860.4
1	1	1	4	NaN
1	1	1	5	861.5
1	1	1	6	728.7
1	1	1	7	NaN
1	1	1	8	619.6
1	1	1	9	913.4
1	1	1	10	689.7
1	1	1	11	846.8
1	1	1	12	709.5
1	1	1	13	733.9
1	1	1	14	811.4
1	1	1	15	805.2
1	1	1	16	734
1	1	1	17	712.1
1	1	1	18	869.2
1	1	1	19	NaN
1	1	1	20	820.9
1	1	1	21	708.9
1	1	1	22	826.7
1	1	1	23	694.3
1	1	1	24	751.9
1	1	1	25	803.2
1	1	1	26	781
1	1	1	27	874.1
1	1	1	28	823.5
1	1	1	29	655.9
1	1	1	30	947.3
1	1	1	31	705.8
1	1	1	32	NaN
1	1	1	33	791.6
1	1	1	34	692.8
1	1	1	35	814.1
1	1	1	36	870.1
1	1	1	37	692
1	1	1	38	933
1	1	1	39	790.5
1	1	1	40	864.8
1	1	1	41	984
1	1	1	42	913.3
1	1	1	43	709.9
1	1	1	44	778.2
1	1	1	45	730
1	1	1	46	872.3
1	1	1	47	912.5
1	1	1	48	NaN
1	1	1	49	834
1	1	1	50	NaN
1	1	1	51	871.6
1	1	1	52	886.1
2	1	0	1	560.7
2	1	0	2	574.3
2	1	0	3	506.6
2	1	0	4	475.8
2	1	0	5	524.9
2	1	0	6	495.2
2	1	0	7	442.3
2	1	0	8	456.6
2	1	0	9	479
2	1	0	10	477.6
2	1	0	11	468
2	1	0	12	457.7
2	1	0	13	495.3
2	1	0	14	413.6
2	1	0	15	453.7
2	1	0	16	584.1
2	1	0	17	419.9
2	1	0	18	429.6
2	1	0	19	438.5
2	1	0	20	487.8
2	1	0	21	362
2	1	0	22	456.9
2	1	0	23	396.4
2	1	0	24	442.9
2	1	0	25	425.7
2	1	0	26	444.2
2	1	0	27	409.7
2	1	0	28	516.7
2	1	0	29	412.1
2	1	0	30	452.2
2	1	0	31	392.6
2	1	0	32	402.8
2	1	0	33	299.7
2	1	0	34	298.1
2	1	0	35	400.8
2	1	0	36	283.2
2	1	0	37	338.6
2	1	0	38	273.8
2	1	0	39	380.2
2	1	0	40	323.9
2	1	0	41	366.3
2	1	0	42	340.4
2	1	0	43	367.9
2	1	0	44	472.8
2	1	0	45	395.9
2	1	0	46	354.1
2	1	0	47	376.7
2	1	0	48	543.5
2	1	0	49	266
2	1	0	50	379
2	1	0	51	299.3
2	1	0	52	427.7
2	1	1	1	NaN
2	1	1	2	822.2
2	1	1	3	607.3
2	1	1	4	NaN
2	1	1	5	736.3
2	1	1	6	669.3
2	1	1	7	599.1
2	1	1	8	647
2	1	1	9	593.3
2	1	1	10	558.4
2	1	1	11	573.3
2	1	1	12	634.8
2	1	1	13	627.7
2	1	1	14	528.1
2	1	1	15	677
2	1	1	16	488.8
2	1	1	17	420.6
2	1	1	18	453.6
2	1	1	19	528.3
2	1	1	20	497.9
2	1	1	21	517.9
2	1	1	22	607.3
2	1	1	23	557
2	1	1	24	564
2	1	1	25	565.7
2	1	1	26	516.2
2	1	1	27	506.9
2	1	1	28	454.6
2	1	1	29	450.5
2	1	1	30	607.9
2	1	1	31	505.2
2	1	1	32	565.5
2	1	1	33	475.2
2	1	1	34	314.5
2	1	1	35	374.6
2	1	1	36	466
2	1	1	37	443.1
2	1	1	38	518.9
2	1	1	39	617.3
2	1	1	40	349
2	1	1	41	432.8
2	1	1	42	511.5
2	1	1	43	450
2	1	1	44	400.2
2	1	1	45	463.1
2	1	1	46	526.5
2	1	1	47	413
2	1	1	48	588.6
2	1	1	49	558.3
2	1	1	50	439.3
2	1	1	51	465.2
2	1	1	52	508.2
3	1	0	1	466.7
3	1	0	2	445.7
3	1	0	3	444.6
3	1	0	4	384.7
3	1	0	5	887.8
3	1	0	6	-633
3	1	0	7	362.8
3	1	0	8	464.8
3	1	0	9	482.3
3	1	0	10	367.7
3	1	0	11	378
3	1	0	12	511.9
3	1	0	13	516.9
3	1	0	14	283.3
3	1	0	15	289.6
3	1	0	16	463.8
3	1	0	17	240.9
3	1	0	18	258.6
3	1	0	19	673.1
3	1	0	20	365.2
3	1	0	21	246.9
3	1	0	22	354
3	1	0	23	283.4
3	1	0	24	394.4
3	1	0	25	-66.5
3	1	0	26	460
3	1	0	27	406
3	1	0	28	-655.4
3	1	0	29	297.2
3	1	0	30	-652
3	1	0	31	302.4
3	1	0	32	-560.4
3	1	0	33	-662.4
3	1	0	34	-614.2
3	1	0	35	-721.6
3	1	0	36	NaN
3	1	0	37	699.8
3	1	0	38	-635.9
3	1	0	39	NaN
3	1	0	40	460.3
3	1	0	41	496.9
3	1	0	42	NaN
3	1	0	43	465.9
3	1	0	44	434.9
3	1	0	45	NaN
3	1	0	46	319.6
3	1	0	47	325.9
3	1	0	48	316.1
3	1	0	49	322.1
3	1	0	50	-587.9
3	1	0	51	285.7
3	1	0	52	722.3
3	1	1	1	521.8
3	1	1	2	756.6
3	1	1	3	426.5
3	1	1	4	572.6
3	1	1	5	NaN
3	1	1	6	481.4
3	1	1	7	907.5
3	1	1	8	508.4
3	1	1	9	440.9
3	1	1	10	503.5
3	1	1	11	499.4
3	1	1	12	406.6
3	1	1	13	412
3	1	1	14	344.7
3	1	1	15	308.2
3	1	1	16	691.2
3	1	1	17	427.2
3	1	1	18	NaN
3	1	1	19	416.1
3	1	1	20	NaN
3	1	1	21	321.7
3	1	1	22	406.4
3	1	1	23	431.8
3	1	1	24	803.5
3	1	1	25	-501.3
3	1	1	26	423.4
3	1	1	27	499.1
3	1	1	28	417.4
3	1	1	29	352.2
3	1	1	30	405
3	1	1	31	-527.2
3	1	1	32	-762.4
3	1	1	33	-584.3
3	1	1	34	-762.3
3	1	1	35	-656.5
3	1	1	36	-588.4
3	1	1	37	408.7
3	1	1	38	NaN
3	1	1	39	-721.2
3	1	1	40	448.6
3	1	1	41	277.7
3	1	1	42	400.4
3	1	1	43	-765
3	1	1	44	449.2
3	1	1	45	393.2
3	1	1	46	339.8
3	1	1	47	493.2
3	1	1	48	486
3	1	1	49	-575.2
3	1	1	50	-683.3
3	1	1	51	NaN
3	1	1	52	301.8
4	1	0	1	517.5
4	1	0	2	440.6
4	1	0	3	447.3
4	1	0	4	389.5
4	1	0	5	336.6
4	1	0	6	373.9
4	1	0	7	239.2
4	1	0	8	289.1
4	1	0	9	287.2
4	1	0	10	316.7
4	1	0	11	308.4
4	1	0	12	440.8
4	1	0	13	269.6
4	1	0	14	375.1
4	1	0	15	283.6
4	1	0	16	331.8
4	1	0	17	245
4	1	0	18	248.4
4	1	0	19	291.7
4	1	0	20	281.5
4	1	0	21	294
4	1	0	22	365.4
4	1	0	23	277
4	1	0	24	380.5
4	1	0	25	503.8
4	1	0	26	372.1
4	1	0	27	404.3
4	1	0	28	432.8
4	1	0	29	301
4	1	0	30	495
4	1	0	31	390.5
4	1	0	32	588.4
4	1	0	33	339.8
4	1	0	34	391.2
4	1	0	35	506
4	1	0	36	386.9
4	1	0	37	329.1
4	1	0	38	311.4
4	1	0	39	505.7
4	1	0	40	477.4
4	1	0	41	478.1
4	1	0	42	259.1
4	1	0	43	411.2
4	1	0	44	287.4
4	1	0	45	294.6
4	1	0	46	308.8
4	1	0	47	472.5
4	1	0	48	250.3
4	1	0	49	293.2
4	1	0	50	299.3
4	1	0	51	342.6
4	1	0	52	394.1
4	1	1	1	522.5
4	1	1	2	521.1
4	1	1	3	508.7
4	1	1	4	563.5
4	1	1	5	432.1
4	1	1	6	505.5
4	1	1	7	394.1
4	1	1	8	475.5
4	1	1	9	709.3
4	1	1	10	406.4
4	1	1	11	568.9
4	1	1	12	477.1
4	1	1	13	459.9
4	1	1	14	405
4	1	1	15	449.9
4	1	1	16	380.7
4	1	1	17	482.4
4	1	1	18	432.4
4	1	1	19	395.4
4	1	1	20	440.7
4	1	1	21	549.9
4	1	1	22	433.8
4	1	1	23	483.3
4	1	1	24	490.8
4	1	1	25	486.9
4	1	1	26	832.4
4	1	1	27	444.5
4	1	1	28	580.2
4	1	1	29	553.8
4	1	1	30	435.3
4	1	1	31	497.2
4	1	1	32	557
4	1	1	33	460.1
4	1	1	34	445
4	1	1	35	622.7
4	1	1	36	376.3
4	1	1	37	456.2
4	1	1	38	442.2
4	1	1	39	430.6
4	1	1	40	551.9
4	1	1	41	345
4	1	1	42	469.9
4	1	1	43	411.2
4	1	1	44	527.3
4	1	1	45	370.6
4	1	1	46	NaN
4	1	1	47	374.3
4	1	1	48	329.3
4	1	1	49	367.8
4	1	1	50	452.4
4	1	1	51	428.9
4	1	1	52	611
5	1	0	1	560.4
5	1	0	2	725.3
5	1	0	3	NaN
5	1	0	4	NaN
5	1	0	5	714.5
5	1	0	6	771.5
5	1	0	7	NaN
5	1	0	8	NaN
5	1	0	9	620.5
5	1	0	10	NaN
5	1	0	11	999.3
5	1	0	12	907.3
5	1	0	13	908
5	1	0	14	891.2
5	1	0	15	712
5	1	0	16	648.6
5	1	0	17	710.4
5	1	0	18	636.6
5	1	0	19	957
5	1	0	20	844.4
5	1	0	21	NaN
5	1	0	22	670
5	1	0	23	534.7
5	1	0	24	691.1
5	1	0	25	NaN
5	1	0	26	719.9
5	1	0	27	872.2
5	1	0	28	759.8
5	1	0	29	949.2
5	1	0	30	666.9
5	1	0	31	640
5	1	0	32	625.9
5	1	0	33	966.3
5	1	0	34	NaN
5	1	0	35	NaN
5	1	0	36	NaN
5	1	0	37	NaN
5	1	0	38	707.6
5	1	0	39	NaN
5	1	0	40	801.8
5	1	0	41	701.1
5	1	0	42	946.1
5	1	0	43	912.8
5	1	0	44	619.8
5	1	0	45	921.6
5	1	0	46	756.5
5	1	0	47	967.5
5	1	0	48	NaN
5	1	0	49	NaN
5	1	0	50	NaN
5	1	0	51	887.6
5	1	0	52	900.6
5	1	1	1	597.4
5	1	1	2	649.8
5	1	1	3	781.2
5	1	1	4	533.1
5	1	1	5	841.5
5	1	1	6	568.6
5	1	1	7	740.5
5	1	1	8	NaN
5	1	1	9	715.6
5	1	1	10	NaN
5	1	1	11	814.6
5	1	1	12	750.6
5	1	1	13	NaN
5	1	1	14	627.6
5	1	1	15	NaN
5	1	1	16	623.4
5	1	1	17	498.4
5	1	1	18	569
5	1	1	19	858.7
5	1	1	20	NaN
5	1	1	21	690.5
5	1	1	22	NaN
5	1	1	23	NaN
5	1	1	24	NaN
5	1	1	25	NaN
5	1	1	26	919.5
5	1	1	27	NaN
5	1	1	28	939.6
5	1	1	29	781.3
5	1	1	30	637.3
5	1	1	31	780.4
5	1	1	32	NaN
5	1	1	33	823.7
5	1	1	34	985.7
5	1	1	35	898
5	1	1	36	884.7
5	1	1	37	981
5	1	1	38	673.8
5	1	1	39	881.5
5	1	1	40	NaN
5	1	1	41	NaN
5	1	1	42	NaN
5	1	1	43	NaN
5	1	1	44	972.5
5	1	1	45	714.6
5	1	1	46	808.5
5	1	1	47	NaN
5	1	1	48	725.6
5	1	1	49	798.6
5	1	1	50	847.2
5	1	1	51	779.6
5	1	1	52	700
6	1	0	1	969
6	1	0	2	NaN
6	1	0	3	760.4
6	1	0	4	668.8
6	1	0	5	NaN
6	1	0	6	NaN
6	1	0	7	NaN
6	1	0	8	NaN
6	1	0	9	NaN
6	1	0	10	NaN
6	1	0	11	963.6
6	1	0	12	910.6
6	1	0	13	NaN
6	1	0	14	825.9
6	1	0	15	NaN
6	1	0	16	746.8
6	1	0	17	NaN
6	1	0	18	NaN
6	1	0	19	763.2
6	1	0	20	NaN
6	1	0	21	769.9
6	1	0	22	NaN
6	1	0	23	NaN
6	1	0	24	NaN
6	1	0	25	854.3
6	1	0	26	NaN
6	1	0	27	838.4
6	1	0	28	NaN
6	1	0	29	NaN
6	1	0	30	NaN
6	1	0	31	NaN
6	1	0	32	NaN
6	1	0	33	NaN
6	1	0	34	NaN
6	1	0	35	663.7
6	1	0	36	NaN
6	1	0	37	NaN
6	1	0	38	NaN
6	1	0	39	700.6
6	1	0	40	NaN
6	1	0	41	773.2
6	1	0	42	688.6
6	1	0	43	555.7
6	1	0	44	775.3
6	1	0	45	507.4
6	1	0	46	NaN
6	1	0	47	NaN
6	1	0	48	NaN
6	1	0	49	NaN
6	1	0	50	662.7
6	1	0	51	588.2
6	1	0	52	NaN
6	1	1	1	NaN
6	1	1	2	NaN
6	1	1	3	841.3
6	1	1	4	947.5
6	1	1	5	931.2
6	1	1	6	942.4
6	1	1	7	883.8
6	1	1	8	NaN
6	1	1	9	828.4
6	1	1	10	NaN
6	1	1	11	954.1
6	1	1	12	958.5
6	1	1	13	856.8
6	1	1	14	856.4
6	1	1	15	NaN
6	1	1	16	NaN
6	1	1	17	NaN
6	1	1	18	784.6
6	1	1	19	838.9
6	1	1	20	843.7
6	1	1	21	NaN
6	1	1	22	NaN
6	1	1	23	NaN
6	1	1	24	NaN
6	1	1	25	902
6	1	1	26	794.4
6	1	1	27	770.3
6	1	1	28	974.5
6	1	1	29	764.6
6	1	1	30	792.9
6	1	1	31	622.1
6	1	1	32	NaN
6	1	1	33	857.4
6	1	1	34	695.8
6	1	1	35	657.6
6	1	1	36	547.4
6	1	1	37	942.4
6	1	1	38	756.3
6	1	1	39	425.3
6	1	1	40	513.5
6	1	1	41	647.2
6	1	1	42	862.3
6	1	1	43	579.2
6	1	1	44	665.2
6	1	1	45	822.1
6	1	1	46	551.8
6	1	1	47	633.1
6	1	1	48	927
6	1	1	49	453.9
6	1	1	50	674.7
6	1	1	51	621.5
6	1	1	52	724.1
7	1	0	1	568.3
7	1	0	2	327.4
7	1	0	3	NaN
7	1	0	4	245.4
7	1	0	5	474.2
7	1	0	6	351
7	1	0	7	345.7
[truncated: 1,345 more rows]

## Sheet: Behavioral_group_Fig2A_bins
subject	bin_num	condition	rt
1	1	0	819.092
1	2	0	777.392
1	3	0	782.117
1	4	0	764.492
1	5	0	775.942
1	6	0	775.142
2	1	0	480.442
2	2	0	385.817
2	3	0	297.775
2	4	0	289.133
2	5	0	259.792
2	6	0	286.458
3	1	0	411.767
3	2	0	-121.058
3	3	0	-432.858
3	4	0	-486.767
3	5	0	-549.875
3	6	0	-447.117
4	1	0	403.175
4	2	0	477.692
4	3	0	443.558
4	4	0	449.825
4	5	0	484.242
4	6	0	524.275
5	1	0	628.08
5	2	0	642.933
5	3	0	473.25
5	4	0	432.125
5	5	0	414.925
5	6	0	611.3
6	1	0	569.992
6	2	0	495.392
6	3	0	529.05
6	4	0	503.325
6	5	0	526.117
6	6	0	589.15
7	1	0	513.292
7	2	0	386.325
7	3	0	-352.617
7	4	0	-282.858
7	5	0	-328.642
7	6	0	-275.225
8	1	0	612.192
8	2	0	421.792
8	3	0	-236.267
8	4	0	-64.5167
8	5	0	-116.042
8	6	0	-364.625
9	1	0	493.908
9	2	0	443.492
9	3	0	523.075
9	4	0	460.083
9	5	0	393.758
9	6	0	426.883
10	1	0	563.3
10	2	0	396.458
10	3	0	346.875
10	4	0	378.175
10	5	0	333.142
10	6	0	396.742
11	1	0	496.433
11	2	0	555.525
11	3	0	532.208
11	4	0	449.467
11	5	0	-15.95
11	6	0	264.425
12	1	0	359.9
12	2	0	357.308
12	3	0	372.467
12	4	0	271.125
12	5	0	362.575
12	6	0	415.708
13	1	0	579.583
13	2	0	389.567
13	3	0	493.033
13	4	0	440.692
13	5	0	597.442
13	6	0	372.175
14	1	0	419.833
14	2	0	486.1
14	3	0	555.425
14	4	0	534.958
14	5	0	505.692
14	6	0	504.467
15	1	0	554.858
15	2	0	484.567
15	3	0	263.408
15	4	0	170.217
15	5	0	236.233
15	6	0	166.375
16	1	0	496.833
16	2	0	432.925
16	3	0	435.717
16	4	0	401.858
16	5	0	452.325
16	6	0	435.558
17	1	0	542.45
17	2	0	456.158
17	3	0	533.742
17	4	0	509.592
17	5	0	546.308
17	6	0	622.183
18	1	0	418.42
18	2	0	397.092
18	3	0	324.425
18	4	0	304
18	5	0	218.283
18	6	0	332.592
19	1	0	458.725
19	2	0	510.833
19	3	0	551.383
19	4	0	526.675
19	5	0	561.725
19	6	0	501.575
1	1	1	681.138
1	2	1	713.675
1	3	1	702.069
1	4	1	698.821
1	5	1	721.587
1	6	1	761.286
2	1	1	572.131
2	2	1	531.9
2	3	1	473.788
2	4	1	476.781
2	5	1	384.806
2	6	1	437.706
3	1	1	492.919
3	2	1	431.25
3	3	1	390.438
3	4	1	-10.1562
3	5	1	-367.181
3	6	1	326.712
4	1	1	434.794
4	2	1	404.4
4	3	1	380.762
4	4	1	492.2
4	5	1	439.531
4	6	1	368.65
5	1	1	681.329
5	2	1	774.193
5	3	1	693.219
5	4	1	770.721
5	5	1	877.3
5	6	1	831.231
6	1	1	889.233
6	2	1	861.092
6	3	1	799.812
6	4	1	804.429
6	5	1	692.05
6	6	1	693.75
7	1	1	472.006
7	2	1	490.669
7	3	1	426.863
7	4	1	377.587
7	5	1	448.762
7	6	1	393.943
8	1	1	446.363
8	2	1	555.894
8	3	1	510.869
8	4	1	518.638
8	5	1	526.075
8	6	1	553.038
9	1	1	574.175
9	2	1	615.581
9	3	1	487.981
9	4	1	452.825
9	5	1	535.656
9	6	1	480.019
10	1	1	568.331
10	2	1	563.419
10	3	1	497.225
10	4	1	474.375
10	5	1	629.056
10	6	1	637.194
11	1	1	420.619
11	2	1	354.225
11	3	1	423.775
11	4	1	484.444
11	5	1	461.712
11	6	1	412.825
12	1	1	620.831
12	2	1	391
12	3	1	389.956
12	4	1	538.763
12	5	1	481.113
12	6	1	575.194
13	1	1	558.85
13	2	1	825.35
13	3	1	714.9
13	4	1	597.925
13	5	1	595.919
13	6	1	678.913
14	1	1	604.431
14	2	1	469.95
14	3	1	457.706
14	4	1	428.938
14	5	1	465.894
14	6	1	491.681
15	1	1	533.438
15	2	1	498.55
15	3	1	396.881
15	4	1	375.15
15	5	1	438.413
15	6	1	522.981
16	1	1	556.15
16	2	1	457.65
16	3	1	483.156
16	4	1	463.269
16	5	1	505.288
16	6	1	470.075
17	1	1	489.425
17	2	1	534.638
17	3	1	549.731
17	4	1	533.844
17	5	1	527.944
17	6	1	507.544
18	1	1	447.694
18	2	1	428.869
18	3	1	510.244
18	4	1	448.706
18	5	1	490.356
18	6	1	382.981
19	1	1	444.262
19	2	1	413.506
19	3	1	533.45
19	4	1	471.306
19	5	1	453.775
19	6	1	536.263

## Sheet: Fig2B_RTs_participants
1	0.224175	0.412491	0.143492	0.794553	0.270664	0.67169	0.153837	0.179975	0.468196	0.250928	0.23662	0.748064	0.254986	0.789108	0.269199	0.749307	0.334994	0.719696	0.390663	0.708229	0.75485	0.2111	0.300119	0.751472	0.488596	0.699276	0.645139	0.268712	0.805388	0.639256	0.1476	0.758348	0.330776	0.840657	0.583804	0.779894	0.788696	0.315068	0.641728	0.764648	0.574545	0.40133	0.258453	0.743995	0.720695	0.178759	0.251394	0.589412	0.645517
2	0.318442	0.1245	0.414489	0.432814	0.329449	0.365746	0.104313	0.340947	0.26864	0.197559	0.244495	0.299136	0.429855	0.260556	0.498249	0.446351	0.155803	0.312941	0.628185	0.581129	0.698766	0.422971	0.303085	0.332565	0.768757	0.445689	0.585852	0.421826	0.684474	0.534884	0.754153	0.615103	0.574917	0.435448	0.269299	0.783313	0.455643	0.408646	0.55234	0.653322	0.507463	0.56094	0.451822	0.622533	0.293964	0.861593	0.619852	0.812656	0.730186
3	0.16015	0.125788	0.15885	0.103175	0.183127	0.0987982	0.186234	0.174622	0.169454	0.204954	0.165572	0.127105	0.170611	0.650088	0.425439	0.725544	0.161525	0.68127	0.423253	0.677589	0.612626	0.579364	0.726829	0.269249	0.6345	0.474674	0.543085	0.512182	0.717856	0.495469	0.72485	0.520004	0.714268	0.5722	0.159849	0.418709	0.584746	0.75307	0.67016	0.702823	0.607481	0.652121	0.775231	0.716697	0.710704	0.567265	0.707577	0.765916	0.708399
4	0.487118	0.571561	0.568923	0.509821	0.525107	0.576497	0.723327	0.412829	0.596239	0.736587	0.738671	0.37054	0.391481	0.659777	0.0754912	0.590069	0.583053	0.806056	0.641118	0.505785	0.530975	0.192244	0.610407	0.711461	0.590557	0.561814	0.46246	0.622654	0.333877	0.456278	0.525275	0.550855	0.408433	0.558167	0.654015	0.544855	0.778983	0.30422	0.271159	0.592021	0.787998	0.376522	0.704367	0.0405463	0.739579	0.768502	0.63381	0.512006	0.650046
5	0.0947569	0.5304	0.516236	0.115727	0.516236	0.223044	0.61882	0.415326	0.61554	0.117416	0.281131	0.474936	0.313263	0.412877	0.0499319	0.418394	0.417473	0.7277	0.651982	0.238724	0.506462	0.667979	0.537936	0.520646	0.65327	0.645657	0.541071	0.776183	0.578676	0.677701	0.472891	0.570657	0.641605	0.755021	0.579138	0.696551	0.464407	0.803288	0.698547	0.523638	0.720388	0.681547	0.653413	0.780969	0.599444	0.630946	0.751268	0.731062	0.482966
6	0.166539	0.478857	0.562973	0.391907	0.618076	0.799403	0.579455	0.767717	0.361733	0.100546	0.835278	0.149794	0.611222	0.766635	0.556671	0.453406	0.661919	0.202062	0.364067	0.541843	0.674599	0.66702	0.411802	0.802728	0.589263	0.333509	0.584858	0.856813	0.709844	0.47701	0.143479	0.61887	0.508289	0.625199	0.0638136	0.793511	0.536826	0.547517	0.665374	0.290785	0.303291	0.577322	0.283895	0.727261	0.48911	0.686161	0.708178	0.621249	0.663273
7	0.209769	0.106974	0.246217	0.233529	0.234265	0.243769	0.248553	0.194895	0.241462	0.285535	0.262485	0.27545	0.212658	0.174304	0.285535	0.193182	0.285675	0.303548	0.209126	0.629916	0.273995	0.29822	0.319997	0.117258	0.215653	0.687132	0.733674	0.728876	0.713881	0.504776	0.750228	0.665559	0.631935	0.816939	0.726161	0.774359	0.783088	0.316334	0.257306	0.708773	0.710043	0.667638	0.760764	0.523357	0.735853	0.722882	0.604803	0.623831	0.803613
8	0.242093	0.244479	0.324917	0.15429	0.198996	0.187504	0.25152	0.181488	0.303878	0.197894	0.108606	0.217288	0.311492	0.221535	0.229851	0.263219	0.206032	0.241766	0.3102	0.255877	0.236078	0.23741	0.475939	0.317948	0.360576	0.801103	0.383273	0.771679	0.793265	0.596996	0.650615	0.835191	0.710699	0.655626	0.823528	0.72934	0.688593	0.618087	0.624867	0.533957	0.270166	0.338335	0.609561	0.503122	0.629308	0.742622	0.39565	0.723702	0.72673
9	0.130533	0.36574	0.417209	0.316187	0.613309	0.313065	0.385261	0.38013	0.455472	0.683487	0.275152	0.577795	0.766374	0.581984	0.416329	0.464464	0.64683	0.31854	0.499246	0.686416	0.59295	0.232386	0.64476	0.347882	0.417649	0.579119	0.526822	0.573152	0.250275	0.229333	0.360717	0.508521	0.0318634	0.754002	0.444721	0.331443	0.537412	0.0641113	0.558034	0.69569	0.372484	0.56071	0.70556	0.285005	0.255404	0.717448	0.50083	0.829177	0.736658
10	0.169016	0.225597	0.305651	0.309821	0.183729	0.321135	0.331513	0.348958	0.216477	0.384096	0.273346	0.279217	0.418804	0.826961	0.654007	0.181495	0.728902	0.632476	0.704361	0.12675	0.598704	0.515088	0.673155	0.47022	0.400704	0.66307	0.449771	0.648778	0.72075	0.614775	0.709965	0.738797	0.575399	0.296324	0.627106	0.417683	0.495086	0.713391	0.715974	0.667045	0.557018	0.655829	0.0566452	0.823891	0.678578	0.361086	0.615865	0.438826	0.684824
11	0.220694	0.420085	0.496358	0.496741	0.495899	0.421653	0.317746	0.487554	0.429215	0.471119	0.343843	0.351764	0.292746	0.22735	0.371562	0.414573	0.533832	0.131046	0.601236	0.381992	0.538403	0.467075	0.322412	0.52811	0.194422	0.49812	0.351275	0.48809	0.1402	0.464636	0.476082	0.329817	0.461589	0.376295	0.270687	0.372994	0.471805	0.575199	0.418891	0.394358	0.526659	0.50394	0.403982	0.504246	0.64704	0.626139	0.951962	0.887922	0.842829
12	0.128963	0.318447	0.554704	0.669076	0.518153	0.618935	0.568869	0.42483	0.515958	0.555691	0.44565	0.62157	0.351542	0.447032	0.458318	0.580589	0.493586	0.475424	0.475424	0.663746	0.350086	0.650967	0.13821	0.294339	0.612885	0.597611	0.501977	0.668899	0.218164	0.734289	0.407549	0.687214	0.364954	0.639626	0.436587	0.581367	0.763567	0.483402	0.802074	0.586028	0.802074	0.484201	0.758627	0.627754	0.253545	0.773238	0.690981	0.556875	0.51516
13	0.475258	0.205672	0.490683	0.176811	0.226956	0.510797	0.606854	0.185042	0.251406	0.146234	0.759795	0.709835	0.581195	0.641183	0.563535	0.555731	0.704568	0.362217	0.541075	0.648199	0.541204	0.769234	0.69596	0.355528	0.547385	0.0846991	0.751553	0.151296	0.738036	0.479532	0.73683	0.328092	0.650445	0.389857	0.150166	0.174107	0.775802	0.489256	0.377094	0.352323	0.699573	0.698152	0.882889	0.58926	0.516114	0.495354	0.768403	0.715469	0.651978
14	0.439512	0.999457	0.415723	0.523214	0.268131	0.473082	0.303407	0.660434	0.572755	0.415215	0.202707	0.682563	0.586761	0.381041	0.576204	0.570579	0.658908	0.621493	0.431674	0.496837	0.411034	0.535844	0.513428	0.444798	0.299555	0.513558	0.195458	0.431931	0.510947	0.33438	0.274434	0.469306	0.571347	0.541688	0.503239	0.586127	0.411413	0.353601	0.494093	0.519954	0.49945	0.361404	0.499058	0.590178	0.462673	0.360078	0.444669	0.484429	0.452684
15	0.128956	0.208576	0.125109	0.352856	0.268213	0.259426	0.29453	0.345203	0.164427	0.227246	0.154786	0.290265	0.178787	0.421553	0.317587	0.320646	0.412021	0.397004	0.208576	0.409344	0.291509	0.258172	0.155643	0.239386	0.318787	0.543469	0.397847	0.54272	0.49594	0.627437	0.820947	0.76601	0.351824	0.800599	0.726264	0.662304	0.738288	0.640503	0.619055	0.746176	0.579477	0.591677	0.750154	0.656545	0.442647	0.813514	0.677094	0.745222	0.598582
16	0.626654	0.00832483	0.173366	0.218246	0.467393	0.281117	0.569099	0.704732	0.625027	0.514822	0.616576	0.170072	0.639832	0.513665	0.471719	0.380805	0.605845	0.502667	0.521761	0.361884	0.747064	0.526093	0.376446	0.122061	0.656206	0.349412	0.564834	0.68033	0.682592	0.35443	0.184072	0.807148	0.563695	0.633402	0.7718	0.593893	0.619037	0.52898	0.618218	0.737315	0.654637	0.325598	0.579291	0.473163	0.658293	0.615207	0.659074	0.47605	0.209294
17	0.822146	0.690823	0.315044	0.495814	0.0461265	0.463679	0.741483	0.304185	0.79575	0.7053	0.182953	0.591718	0.773016	0.499749	0.645994	0.450362	0.809242	0.712534	0.606155	0.694176	0.681269	0.479368	0.84663	0.5731	0.592237	0.77201	0.725827	0.474548	0.375756	0.388765	0.0582497	0.161067	0.761129	0.66346	0.457812	0.532617	0.635121	0.495993	0.370567	0.604103	0.420818	0.381648	0.783268	0.772639	0.382324	0.590681	0.466527	0.0666592	0.557452
18	0.191018	0.278515	0.546517	0.181673	0.270069	0.381806	0.343708	0.276749	0.353891	0.330293	0.28942	0.606827	0.414987	0.329939	0.573536	0.204217	0.113542	0.66351	0.369414	0.308032	0.455502	0.519822	0.249899	0.608735	0.369228	0.350421	0.449156	0.577056	0.566078	0.671682	0.513424	0.787488	0.462659	0.565685	0.672035	0.664939	0.532795	0.559183	0.683747	0.349328	0.572948	0.761648	0.420244	0.609117	0.221928	0.937666	0.398567	0.432187	0.902677
19	0.75329	0.633046	0.396827	0.781666	0.433261	0.538304	0.555707	0.742354	0.666605	0.309573	0.241062	0.226748	0.448349	0.489085	0.705298	0.575022	0.522576	0.241652	0.681469	0.600311	0.764025	0.741861	0.749801	0.563647	0.507931	0.146347	0.47027	0.217617	0.68994	0.132368	0.494239	0.666749	0.715899	0.0968556	0.0479761	0.379384	0.622203	0.450263	0.634541	0.663303	0.647883	0.39868	0.490212	0.410944	0.706502	0.619625	0.670034	0.61139	0.114871
[truncated: 23 more columns]

## Sheet: Fig2B_Preds_TDmodel
1	0	0	0.158108	0.158108	0.270664	0.270664	0.350791	0.407833	0.350791	0.448441	0.477349	0.407833	0.497929	0.448441	0.512579	0.439895	0.485554	0.471265	0.50377	0.493598	0.509496	0.516737	0.488515	0.520814	0.505877	0.528871	0.534606	0.518238	0.501235	0.477479	0.489583	0.460567	0.506638	0.448527	0.439956	0.433855	0.456174	0.481325	0.463304	0.493646	0.498739	0.525385	0.521334	0.55061	0.587537	0.566695	0.516397	0.613825	0.632539
2	0	0.104816	0	0.191565	0.104816	0.263361	0.322783	0.191565	0.263361	0.371962	0.322783	0.371962	0.412664	0.412664	0.434708	0.446351	0.474231	0.464595	0.497306	0.477687	0.50476	0.522573	0.488523	0.509135	0.537315	0.51455	0.549516	0.530675	0.559615	0.532378	0.556329	0.565253	0.533787	0.534953	0.560996	0.569115	0.573828	0.535918	0.560004	0.577729	0.579937	0.596435	0.580958	0.610089	0.62139	0.58363	0.599491	0.630743	0.598968
3	0	0	0.0936489	0.0936489	0.174109	0.174109	0.243237	0.243237	0.30263	0.353658	0.3975	0.435168	0.295985	0.46753	0.495335	0.341304	0.38024	0.519224	0.413693	0.44908	0.533103	0.545028	0.472838	0.561919	0.57643	0.499895	0.588898	0.516497	0.537406	0.59961	0.55537	0.564158	0.608814	0.57171	0.585778	0.616721	0.63016	0.603575	0.634125	0.613156	0.637532	0.64804	0.614611	0.657068	0.628347	0.65073	0.651799	0.634439	0.632896
4	0	0.214962	0	0.214962	0.350041	0.434922	0.350041	0.434922	0.48826	0.48826	0.521777	0.521777	0.542838	0.542838	0.497858	0.556073	0.564389	0.469593	0.510046	0.5114	0.536318	0.477252	0.551975	0.456644	0.443695	0.561814	0.493773	0.509782	0.477086	0.467026	0.514755	0.450218	0.538426	0.5533	0.439657	0.562647	0.626735	0.43302	0.54528	0.587159	0.615822	0.642138	0.640105	0.66015	0.59556	0.688005	0.705508	0.567569	0.658292
5	0	0	0.127913	0.127913	0.229243	0.229243	0.309515	0.309515	0.373106	0.373106	0.423481	0.423481	0.463388	0.463388	0.495001	0.478396	0.506891	0.520045	0.539884	0.512858	0.517586	0.5556	0.537936	0.537452	0.551445	0.564759	0.537069	0.575306	0.536765	0.583661	0.59028	0.536524	0.552939	0.612128	0.582547	0.629436	0.606002	0.623091	0.618065	0.624583	0.600929	0.620564	0.619247	0.616063	0.635076	0.63446	0.602077	0.575109	0.613917
6	0	0	0.219189	0.219189	0.35812	0.35812	0.392366	0.44618	0.467887	0.501997	0.515755	0.537375	0.5598	0.546096	0.574013	0.529208	0.565327	0.554623	0.577517	0.531429	0.516918	0.546833	0.556031	0.571624	0.565794	0.523999	0.581508	0.497507	0.587773	0.53453	0.53793	0.504182	0.506337	0.486312	0.484946	0.527434	0.533794	0.472754	0.499135	0.611344	0.626389	0.589376	0.573055	0.61622	0.636229	0.556154	0.59007	0.573495	0.625517
7	0	0	0.0691428	0.0691428	0.131663	0.131663	0.188195	0.188195	0.239313	0.285535	0.239313	0.327329	0.365121	0.285535	0.399293	0.327329	0.430192	0.36257	0.396986	0.458131	0.425555	0.483395	0.451387	0.474746	0.506239	0.495867	0.524343	0.514965	0.543265	0.534785	0.550156	0.560375	0.575846	0.564054	0.589835	0.576621	0.587985	0.599933	0.603362	0.61137	0.624508	0.617267	0.636387	0.62984	0.644333	0.651518	0.641208	0.660811	0.651488
8	0	0	0.0574513	0.0574513	0.110546	0.110546	0.159615	0.204964	0.159615	0.204964	0.246874	0.285606	0.245481	0.282925	0.321401	0.318924	0.353089	0.383768	0.352193	0.382939	0.410727	0.437035	0.409961	0.459955	0.48253	0.436327	0.502	0.459301	0.481926	0.519994	0.502835	0.520766	0.538017	0.55328	0.537337	0.554045	0.569486	0.568779	0.58365	0.584496	0.597522	0.596741	0.609561	0.620687	0.610337	0.621404	0.632468	0.641857	0.633131
9	0	0.194457	0	0.194457	0.323562	0.323562	0.409279	0.409279	0.466188	0.466188	0.503972	0.529058	0.503972	0.481466	0.545714	0.509179	0.514116	0.532515	0.548009	0.535793	0.558295	0.565125	0.550185	0.512147	0.569659	0.534486	0.501725	0.525077	0.527566	0.544723	0.495478	0.508521	0.475826	0.532078	0.462779	0.500126	0.478912	0.454116	0.496426	0.57164	0.479963	0.56071	0.58998	0.550734	0.607697	0.570167	0.58193	0.557012	0.628409
10	0	0.126615	0	0.228334	0.310052	0.126615	0.375703	0.228334	0.428445	0.310052	0.375703	0.470816	0.428445	0.504856	0.470816	0.491091	0.532204	0.554173	0.521144	0.531523	0.571824	0.539861	0.586003	0.560325	0.576766	0.583629	0.576208	0.595487	0.605014	0.575759	0.598902	0.607757	0.575399	0.57511	0.601105	0.609528	0.574878	0.602223	0.613587	0.624191	0.622262	0.64184	0.656018	0.623817	0.625067	0.667409	0.67656	0.626071	0.65638
11	0	0.182697	0	0.182697	0.301563	0.378899	0.301563	0.378899	0.429215	0.429215	0.461952	0.461952	0.483251	0.438872	0.483251	0.497109	0.468235	0.429102	0.506125	0.511991	0.461878	0.515807	0.51829	0.483203	0.438841	0.461669	0.468214	0.483067	0.438752	0.429089	0.403633	0.468157	0.387071	0.376295	0.429051	0.485758	0.482192	0.554656	0.556976	0.563913	0.603313	0.529242	0.63346	0.653074	0.506684	0.492008	0.665835	0.636248	0.561043
12	0	0	0.2509	0.387988	0.46289	0.2509	0.387988	0.503815	0.46289	0.526176	0.538394	0.503815	0.453113	0.498473	0.526176	0.446438	0.523257	0.536799	0.494826	0.429308	0.544198	0.485467	0.548241	0.458493	0.516151	0.532916	0.409457	0.542076	0.382664	0.547081	0.368025	0.549816	0.55131	0.360027	0.355657	0.537181	0.46017	0.544042	0.636363	0.690554	0.506443	0.619568	0.720163	0.736341	0.74518	0.631134	0.480994	0.699767	0.591528
13	0	0	0.194848	0.194848	0.322935	0.322935	0.407135	0.407135	0.462486	0.462486	0.498873	0.522792	0.498873	0.538516	0.472157	0.50523	0.548852	0.476336	0.555647	0.509479	0.507977	0.529764	0.492464	0.528777	0.491815	0.467945	0.502461	0.518153	0.52515	0.484831	0.489432	0.513561	0.516586	0.481813	0.460943	0.480509	0.483801	0.561355	0.563519	0.546517	0.547939	0.554112	0.537698	0.598949	0.541755	0.601616	0.549349	0.606608	0.551102
14	0	0.159992	0	0.159992	0.271493	0.271493	0.349202	0.349202	0.403358	0.403358	0.441101	0.441101	0.467405	0.467405	0.485737	0.442371	0.498513	0.424925	0.456131	0.507417	0.47788	0.449672	0.470256	0.487724	0.473378	0.499898	0.465016	0.4899	0.484072	0.458048	0.479216	0.497353	0.450603	0.463242	0.43947	0.430661	0.416764	0.422903	0.49381	0.547505	0.498088	0.493978	0.584926	0.517399	0.533722	0.611006	0.629182	0.545098	0.641849
15	0	0.066365	0.12637	0	0.180625	0.22968	0.066365	0.123546	0.274034	0.178071	0.227371	0.314137	0.271946	0.309426	0.350397	0.383183	0.346138	0.379331	0.412826	0.409344	0.439629	0.43648	0.461039	0.483221	0.461016	0.500453	0.480376	0.518858	0.532675	0.500705	0.547992	0.516262	0.533152	0.559017	0.545599	0.556854	0.567029	0.568986	0.580553	0.581878	0.591011	0.600467	0.589901	0.609016	0.619841	0.602558	0.627076	0.610907	0.633617
16	0	0	0.197078	0.197078	0.32935	0.32935	0.374802	0.418127	0.477711	0.448633	0.498186	0.517702	0.531444	0.501218	0.553766	0.568748	0.533479	0.555132	0.578803	0.585552	0.569665	0.536094	0.590082	0.593122	0.513562	0.595162	0.498439	0.553207	0.531614	0.55388	0.525048	0.568825	0.53553	0.506148	0.556508	0.493463	0.48495	0.508314	0.527264	0.581567	0.536714	0.601653	0.644213	0.543056	0.575806	0.615207	0.626866	0.65331	0.621312
17	0	0	0.224822	0.224822	0.358886	0.358886	0.43883	0.43883	0.486501	0.514929	0.486501	0.514929	0.53188	0.53188	0.541989	0.541989	0.548016	0.479405	0.548016	0.510697	0.529357	0.479405	0.540484	0.438491	0.414094	0.547119	0.47887	0.471751	0.506133	0.510378	0.454429	0.423598	0.456961	0.425107	0.405213	0.394249	0.478319	0.532123	0.614339	0.539198	0.517203	0.663366	0.605442	0.65806	0.692601	0.64638	0.710034	0.619075	0.581118
18	0	0.0990494	0	0.181673	0.250595	0.0990494	0.181673	0.308087	0.356045	0.250595	0.384974	0.308087	0.356045	0.420181	0.396049	0.42942	0.438475	0.457257	0.46481	0.475702	0.480477	0.499847	0.484788	0.504929	0.509168	0.492368	0.52378	0.49869	0.503964	0.535968	0.519439	0.546135	0.521272	0.522801	0.543541	0.550616	0.535152	0.560191	0.55653	0.564504	0.574362	0.569939	0.585548	0.589238	0.601646	0.585657	0.611997	0.611393	0.587584
19	0	0	0.235102	0.235102	0.296386	0.372186	0.40792	0.452118	0.472954	0.510875	0.422925	0.532986	0.481704	0.515976	0.545878	0.53596	0.547613	0.477595	0.554407	0.482569	0.513581	0.440681	0.492056	0.458763	0.5026	0.446213	0.419482	0.528161	0.467265	0.479696	0.507557	0.514806	0.531051	0.46895	0.535278	0.50854	0.623015	0.563226	0.595113	0.566771	0.641378	0.657904	0.640682	0.684475	0.587114	0.65324	0.558409	0.495999	0.492709
[truncated: 23 more columns]
