# Supplementary material for: Language statistical learning responds to reinforcement learning principles rooted in the striatum
Source: PLoS Biol. 2021 Sep 7;19(9):e3001119. doi: 10.1371/journal.pbio.3001119 (PMC8448350; doi:10.1371/journal.pbio.3001119)
Supplement: S2 Data — (XLSX) [file pbio.3001119.s013.xlsx]

## Sheet: fMRI_group_LMMs_data
subject	condition	TNT	trial	rt
1	0	0	1	607.3
1	0	0	2	544.4
1	0	0	3	522.9
1	0	0	4	571
1	0	0	5	550.6
1	0	0	6	455.4
1	0	0	7	520.4
1	0	0	8	490.7
1	0	0	9	618.5
1	0	0	10	602.8
1	0	0	11	426.8
1	0	0	12	372.8
1	0	0	13	421.5
1	0	0	14	430.3
1	0	0	15	438.5
1	0	0	16	401.1
1	0	0	17	609.6
1	0	0	18	410.6
1	0	0	19	418.6
1	0	0	20	444.9
1	0	0	21	502.2
1	0	0	22	478.5
1	0	0	23	465.9
1	0	0	24	475.8
1	0	0	25	422
1	0	0	26	421.8
1	0	0	27	710.8
1	0	0	28	455.6
1	0	0	29	526.7
1	0	0	30	519.9
1	0	0	31	505.5
1	0	0	32	478.2
1	0	0	33	474.6
1	0	0	34	469.8
1	0	0	35	469.6
1	0	0	36	390.6
1	0	1	1	NaN
1	0	1	2	645
1	0	1	3	567.7
1	0	1	4	618.6
1	0	1	5	619
1	0	1	6	525.6
1	0	1	7	583.2
1	0	1	8	519.5
1	0	1	9	583.8
1	0	1	10	561.5
1	0	1	11	481.6
1	0	1	12	497.4
1	0	1	13	449.9
1	0	1	14	517.2
1	0	1	15	436.1
1	0	1	16	462.1
1	0	1	17	461.5
1	0	1	18	471.5
1	0	1	19	480
1	0	1	20	472.4
1	0	1	21	609.7
1	0	1	22	531.6
1	0	1	23	477.5
1	0	1	24	504.7
1	0	1	25	512.9
1	0	1	26	490.5
1	0	1	27	586.8
1	0	1	28	563.1
1	0	1	29	476.8
1	0	1	30	565.4
1	0	1	31	502.8
1	0	1	32	593.1
1	0	1	33	640.9
1	0	1	34	554.8
1	0	1	35	498.1
1	0	1	36	539.4
2	0	0	1	467.8
2	0	0	2	447.8
2	0	0	3	505
2	0	0	4	546.7
2	0	0	5	388.5
2	0	0	6	NaN
2	0	0	7	392
2	0	0	8	392.4
2	0	0	9	600.3
2	0	0	10	704.5
2	0	0	11	362.3
2	0	0	12	291.1
2	0	0	13	364.5
2	0	0	14	725.8
2	0	0	15	277.4
2	0	0	16	533.2
2	0	0	17	325.3
2	0	0	18	326.1
2	0	0	19	334.9
2	0	0	20	262.2
2	0	0	21	-325.9
2	0	0	22	251.7
2	0	0	23	-251.5
2	0	0	24	159.5
2	0	0	25	217.2
2	0	0	26	435.4
2	0	0	27	-411.2
2	0	0	28	-75.6
2	0	0	29	-131.7
2	0	0	30	-43.4
2	0	0	31	175
2	0	0	32	-166.2
2	0	0	33	-174.8
2	0	0	34	-342.8
2	0	0	35	233.5
2	0	0	36	274
2	0	1	1	904.8
2	0	1	2	528.1
2	0	1	3	545.6
2	0	1	4	476.1
2	0	1	5	437.6
2	0	1	6	414.7
2	0	1	7	544.2
2	0	1	8	513.3
2	0	1	9	579.5
2	0	1	10	620.8
2	0	1	11	557.3
2	0	1	12	510.1
2	0	1	13	622.4
2	0	1	14	527.2
2	0	1	15	622.6
2	0	1	16	328.9
2	0	1	17	355.1
2	0	1	18	275.5
2	0	1	19	133.9
2	0	1	20	414.6
2	0	1	21	282.2
2	0	1	22	75.8
2	0	1	23	140.8
2	0	1	24	350
2	0	1	25	-64.5
2	0	1	26	344.3
2	0	1	27	322.6
2	0	1	28	226
2	0	1	29	267
2	0	1	30	-181.5
2	0	1	31	339.2
2	0	1	32	340.2
2	0	1	33	284.9
2	0	1	34	150.5
2	0	1	35	143.3
2	0	1	36	71.4
3	0	0	1	564.1
3	0	0	2	492
3	0	0	3	454.1
3	0	0	4	385
3	0	0	5	673.4
3	0	0	6	449.4
3	0	0	7	474.2
3	0	0	8	443.7
3	0	0	9	484
3	0	0	10	459.4
3	0	0	11	552.2
3	0	0	12	395.4
3	0	0	13	461
3	0	0	14	612.2
3	0	0	15	563.3
3	0	0	16	548.1
3	0	0	17	405.5
3	0	0	18	717.9
3	0	0	19	414
3	0	0	20	423.8
3	0	0	21	672.7
3	0	0	22	NaN
3	0	0	23	444.1
3	0	0	24	534.2
3	0	0	25	557.9
3	0	0	26	695.7
3	0	0	27	497.4
3	0	0	28	740.3
3	0	0	29	508.7
3	0	0	30	621.1
3	0	0	31	550.9
3	0	0	32	518.5
3	0	0	33	418.8
3	0	0	34	462.2
3	0	0	35	400.3
3	0	0	36	352
3	0	1	1	642.6
3	0	1	2	770.9
3	0	1	3	629.8
3	0	1	4	520.1
3	0	1	5	512
3	0	1	6	490.9
3	0	1	7	507.1
3	0	1	8	707.8
3	0	1	9	463.9
3	0	1	10	561.1
3	0	1	11	490.6
3	0	1	12	473.3
3	0	1	13	578.6
3	0	1	14	617.9
3	0	1	15	538.3
3	0	1	16	548.2
3	0	1	17	660.1
3	0	1	18	603.7
3	0	1	19	827.9
3	0	1	20	677.6
3	0	1	21	648.5
3	0	1	22	561.6
3	0	1	23	570.6
3	0	1	24	505.3
3	0	1	25	609.9
3	0	1	26	611.6
3	0	1	27	523.3
3	0	1	28	644.9
3	0	1	29	577.1
3	0	1	30	603.9
3	0	1	31	540.3
3	0	1	32	515.9
3	0	1	33	547.2
3	0	1	34	541.4
3	0	1	35	501.8
3	0	1	36	669.6
4	0	0	1	949
4	0	0	2	647
4	0	0	3	NaN
4	0	0	4	758.7
4	0	0	5	433
4	0	0	6	834.3
4	0	0	7	603.2
4	0	0	8	NaN
4	0	0	9	757.6
4	0	0	10	563.6
4	0	0	11	519.3
4	0	0	12	607.6
4	0	0	13	536.7
4	0	0	14	514.3
4	0	0	15	762.9
4	0	0	16	755.4
4	0	0	17	852.7
4	0	0	18	636.6
4	0	0	19	NaN
4	0	0	20	872.4
4	0	0	21	NaN
4	0	0	22	951.3
4	0	0	23	537.8
4	0	0	24	714.1
4	0	0	25	812.5
4	0	0	26	668.8
4	0	0	27	646.1
4	0	0	28	677.5
4	0	0	29	724.1
4	0	0	30	629
4	0	0	31	616.2
4	0	0	32	754.8
4	0	0	33	859.4
4	0	0	34	668.7
4	0	0	35	678.1
4	0	0	36	NaN
4	0	1	1	717.9
4	0	1	2	569.2
4	0	1	3	585.6
4	0	1	4	616
4	0	1	5	961.2
4	0	1	6	691.2
4	0	1	7	979.4
4	0	1	8	606
4	0	1	9	534.2
4	0	1	10	694.9
4	0	1	11	647
4	0	1	12	830.3
4	0	1	13	NaN
4	0	1	14	536
4	0	1	15	547.2
4	0	1	16	604.1
4	0	1	17	575.1
4	0	1	18	646.9
4	0	1	19	569
4	0	1	20	NaN
4	0	1	21	NaN
4	0	1	22	658.5
4	0	1	23	NaN
4	0	1	24	587.6
4	0	1	25	868.2
4	0	1	26	789.7
4	0	1	27	910.6
4	0	1	28	NaN
4	0	1	29	638.9
4	0	1	30	528.6
4	0	1	31	561.9
4	0	1	32	563.8
4	0	1	33	587.2
4	0	1	34	764.7
4	0	1	35	600.3
4	0	1	36	568
5	0	0	1	820.3
5	0	0	2	548.8
5	0	0	3	645.1
5	0	0	4	525.9
5	0	0	5	575
5	0	0	6	544.7
5	0	0	7	508.1
5	0	0	8	491.5
5	0	0	9	509
5	0	0	10	532.5
5	0	0	11	436.4
5	0	0	12	547.6
5	0	0	13	603.9
5	0	0	14	639.4
5	0	0	15	418.6
5	0	0	16	787.4
5	0	0	17	586.5
5	0	0	18	523
5	0	0	19	540.8
5	0	0	20	653.5
5	0	0	21	454.3
5	0	0	22	488.1
5	0	0	23	928.1
5	0	0	24	NaN
5	0	0	25	449.3
5	0	0	26	525.3
5	0	0	27	588.7
5	0	0	28	597.5
5	0	0	29	644.9
5	0	0	30	628.7
5	0	0	31	484.5
5	0	0	32	487.4
5	0	0	33	601.8
5	0	0	34	419.8
5	0	0	35	459.7
5	0	0	36	492.3
5	0	1	1	NaN
5	0	1	2	739.5
5	0	1	3	497.8
5	0	1	4	580.2
5	0	1	5	662.2
5	0	1	6	NaN
5	0	1	7	576.5
5	0	1	8	658.2
5	0	1	9	578.3
5	0	1	10	897.7
5	0	1	11	921.3
5	0	1	12	633.5
5	0	1	13	603.6
5	0	1	14	604.1
5	0	1	15	646.6
5	0	1	16	766.9
5	0	1	17	617.2
5	0	1	18	665.7
5	0	1	19	532.7
5	0	1	20	636.1
5	0	1	21	621.8
5	0	1	22	NaN
5	0	1	23	720
5	0	1	24	689.6
5	0	1	25	651.4
5	0	1	26	972.2
5	0	1	27	651.8
5	0	1	28	NaN
5	0	1	29	594.9
5	0	1	30	690.7
5	0	1	31	580.2
5	0	1	32	NaN
5	0	1	33	624.2
5	0	1	34	690.6
5	0	1	35	506.4
5	0	1	36	603
6	0	0	1	636.6
6	0	0	2	811.8
6	0	0	3	862.1
6	0	0	4	854.4
6	0	0	5	993.4
6	0	0	6	609.8
6	0	0	7	832.8
6	0	0	8	850.1
6	0	0	9	491.4
6	0	0	10	550.6
6	0	0	11	742.4
6	0	0	12	NaN
6	0	0	13	687.7
6	0	0	14	537.6
6	0	0	15	540.7
6	0	0	16	709.2
6	0	0	17	548.5
6	0	0	18	863.9
6	0	0	19	495.8
6	0	0	20	410.1
6	0	0	21	698.4
6	0	0	22	533.6
6	0	0	23	765.3
6	0	0	24	598.2
6	0	0	25	460.8
6	0	0	26	510.1
6	0	0	27	784
6	0	0	28	999.4
6	0	0	29	570.8
6	0	0	30	866.6
6	0	0	31	931.1
6	0	0	32	628
6	0	0	33	467.8
6	0	0	34	479.9
6	0	0	35	505.1
6	0	0	36	675.9
6	0	1	1	849.7
6	0	1	2	658.6
6	0	1	3	NaN
6	0	1	4	741.8
6	0	1	5	NaN
6	0	1	6	512.6
6	0	1	7	560.2
6	0	1	8	599.5
6	0	1	9	NaN
6	0	1	10	NaN
6	0	1	11	NaN
6	0	1	12	NaN
6	0	1	13	525.2
6	0	1	14	582
6	0	1	15	581.8
6	0	1	16	552.8
6	0	1	17	NaN
6	0	1	18	756.3
6	0	1	19	NaN
6	0	1	20	630.5
6	0	1	21	558.6
6	0	1	22	638.9
6	0	1	23	569.8
6	0	1	24	548.5
6	0	1	25	651.9
6	0	1	26	475.5
6	0	1	27	924.8
6	0	1	28	419.4
6	0	1	29	440.4
6	0	1	30	577.7
6	0	1	31	NaN
6	0	1	32	875.5
6	0	1	33	NaN
6	0	1	34	NaN
6	0	1	35	614.6
6	0	1	36	608.2
7	0	0	1	372.6
7	0	0	2	503.2
7	0	0	3	NaN
7	0	0	4	866
7	0	0	5	586.1
7	0	0	6	579.1
7	0	0	7	610.9
7	0	0	8	580.9
7	0	0	9	726.6
7	0	0	10	567.9
7	0	0	11	672.2
7	0	0	12	569
7	0	0	13	657.6
7	0	0	14	553.9
7	0	0	15	476.6
7	0	0	16	573.4
7	0	0	17	590.2
7	0	0	18	728.7
7	0	0	19	624.5
7	0	0	20	NaN
7	0	0	21	540.2
7	0	0	22	579.5
7	0	0	23	757.4
7	0	0	24	620.7
7	0	0	25	526.3
7	0	0	26	489.7
7	0	0	27	545.8
7	0	0	28	667.2
7	0	0	29	485
7	0	0	30	508.8
7	0	0	31	516.2
7	0	0	32	717.6
7	0	0	33	535.2
7	0	0	34	712.7
7	0	0	35	673.1
7	0	0	36	611.3
7	0	1	1	574.8
7	0	1	2	448.4
7	0	1	3	625.1
7	0	1	4	618.3
7	0	1	5	556.7
7	0	1	6	635.5
7	0	1	7	637.7
7	0	1	8	552.3
7	0	1	9	657.1
7	0	1	10	506
7	0	1	11	603.6
7	0	1	12	548.3
7	0	1	13	525.1
7	0	1	14	516.9
7	0	1	15	670.9
7	0	1	16	520.1
7	0	1	17	585.2
7	0	1	18	874.4
7	0	1	19	514.8
7	0	1	20	485.2
7	0	1	21	525
7	0	1	22	591.3
7	0	1	23	552.1
7	0	1	24	488.5
7	0	1	25	529
7	0	1	26	770.2
7	0	1	27	516.4
7	0	1	28	509.5
7	0	1	29	NaN
7	0	1	30	469.7
7	0	1	31	566.5
7	0	1	32	511.5
7	0	1	33	585.5
7	0	1	34	802.1
7	0	1	35	594.8
7	0	1	36	661
8	0	0	1	519.4
8	0	0	2	538.5
8	0	0	3	434.4
8	0	0	4	418.7
8	0	0	5	475.7
8	0	0	6	445.4
8	0	0	7	581.2
8	0	0	8	471.6
8	0	0	9	344
8	0	0	10	687.4
8	0	0	11	511.9
8	0	0	12	553.7
8	0	0	13	468
8	0	0	14	436.7
8	0	0	15	885.5
8	0	0	16	365.6
8	0	0	17	376
8	0	0	18	321.8
8	0	0	19	324
8	0	0	20	518.7
8	0	0	21	502.4
8	0	0	22	494.6
8	0	0	23	402.1
8	0	0	24	674.5
8	0	0	25	365.4
8	0	0	26	308
8	0	0	27	707.9
8	0	0	28	358.3
8	0	0	29	416.6
8	0	0	30	568.5
8	0	0	31	554.4
8	0	0	32	362.2
8	0	0	33	586.3
8	0	0	34	378.1
8	0	0	35	332.7
8	0	0	36	534.4
8	0	1	1	865.4
8	0	1	2	634.1
8	0	1	3	683.3
8	0	1	4	652.7
8	0	1	5	605
8	0	1	6	517.4
8	0	1	7	415.2
8	0	1	8	648.5
8	0	1	9	476.6
8	0	1	10	474.5
8	0	1	11	481.1
8	0	1	12	469.3
8	0	1	13	701.6
8	0	1	14	678.5
8	0	1	15	463.7
8	0	1	16	476.8
8	0	1	17	992.1
8	0	1	18	449.3
8	0	1	19	381.4
8	0	1	20	365.2
8	0	1	21	415.4
8	0	1	22	528.4
8	0	1	23	409
8	0	1	24	409.4
8	0	1	25	441.6
8	0	1	26	435.9
8	0	1	27	627.2
8	0	1	28	381.6
8	0	1	29	477.7
8	0	1	30	726.8
8	0	1	31	414.7
8	0	1	32	402
8	0	1	33	403.4
8	0	1	34	499.2
8	0	1	35	555.5
8	0	1	36	622
9	0	0	1	463.6
9	0	0	2	426.9
9	0	0	3	538.3
9	0	0	4	427.3
9	0	0	5	421.2
9	0	0	6	517.5
9	0	0	7	463.8
9	0	0	8	435.5
9	0	0	9	478
9	0	0	10	516.2
9	0	0	11	612.8
9	0	0	12	500.1
9	0	0	13	588.3
9	0	0	14	704
9	0	0	15	545.6
9	0	0	16	473
9	0	0	17	560.9
9	0	0	18	459.4
9	0	0	19	516
9	0	0	20	660.2
9	0	0	21	463.7
9	0	0	22	504.5
9	0	0	23	-462.5
9	0	0	24	394.8
9	0	0	25	650
9	0	0	26	381.1
9	0	0	27	622.3
9	0	0	28	736.4
9	0	0	29	608.3
9	0	0	30	249.4
9	0	0	31	258
9	0	0	32	-206.9
9	0	0	33	259.9
9	0	0	34	-49.8
9	0	0	35	246.1
9	0	0	36	246.4
9	0	1	1	NaN
9	0	1	2	557.3
9	0	1	3	471.3
9	0	1	4	465
9	0	1	5	562.1
9	0	1	6	483.8
9	0	1	7	467.4
9	0	1	8	543
9	0	1	9	512.3
9	0	1	10	NaN
9	0	1	11	490.3
9	0	1	12	531.4
9	0	1	13	538
9	0	1	14	524.1
9	0	1	15	655.1
9	0	1	16	583.4
9	0	1	17	743.3
9	0	1	18	695.7
9	0	1	19	506.1
9	0	1	20	508
9	0	1	21	509.6
9	0	1	22	542.7
9	0	1	23	473.1
9	0	1	24	368.5
9	0	1	25	265.8
9	0	1	26	301.4
9	0	1	27	501.7
9	0	1	28	270.1
9	0	1	29	287.4
9	0	1	30	542.7
9	0	1	31	304.7
9	0	1	32	323.2
9	0	1	33	363.5
9	0	1	34	-228.1
9	0	1	35	291.7
9	0	1	36	350.1
10	0	0	1	524.5
10	0	0	2	502.8
10	0	0	3	614.6
10	0	0	4	527.4
10	0	0	5	529
10	0	0	6	689.2
10	0	0	7	489.5
10	0	0	8	723.7
10	0	0	9	563.8
10	0	0	10	645.9
10	0	0	11	751.7
10	0	0	12	649.2
10	0	0	13	833.1
10	0	0	14	585.1
10	0	0	15	562.4
10	0	0	16	487.5
10	0	0	17	NaN
10	0	0	18	406.6
10	0	0	19	374.6
10	0	0	20	581.9
10	0	0	21	416.7
10	0	0	22	583.9
10	0	0	23	416.6
10	0	0	24	706.5
10	0	0	25	650.7
10	0	0	26	924.9
10	0	0	27	685
10	0	0	28	560.2
10	0	0	29	601
10	0	0	30	698.5
10	0	0	31	482.5
10	0	0	32	595
10	0	0	33	812.9
10	0	0	34	804.3
10	0	0	35	542.7
10	0	0	36	672.4
10	0	1	1	662
10	0	1	2	NaN
10	0	1	3	672.9
10	0	1	4	624.8
10	0	1	5	768.7
10	0	1	6	611.3
10	0	1	7	509.2
10	0	1	8	660.5
10	0	1	9	958.4
10	0	1	10	590.1
10	0	1	11	553
10	0	1	12	530
10	0	1	13	611.4
10	0	1	14	523.8
10	0	1	15	820.4
10	0	1	16	677
10	0	1	17	789.8
10	0	1	18	409.2
10	0	1	19	505.1
10	0	1	20	522.9
10	0	1	21	521.8
10	0	1	22	498.1
10	0	1	23	724.4
10	0	1	24	636.5
10	0	1	25	502.4
10	0	1	26	629.7
10	0	1	27	487.7
10	0	1	28	551.3
10	0	1	29	569
10	0	1	30	699.2
10	0	1	31	900.2
10	0	1	32	540.5
10	0	1	33	501.6
10	0	1	34	653.7
10	0	1	35	679
10	0	1	36	755.8
11	0	0	1	359.4
11	0	0	2	526.7
11	0	0	3	350
11	0	0	4	478.7
11	0	0	5	369
11	0	0	6	297.6
11	0	0	7	442.8
11	0	0	8	525.5
11	0	0	9	663.2
11	0	0	10	513.4
11	0	0	11	411.8
11	0	0	12	292.7
11	0	0	13	452
11	0	0	14	327.4
11	0	0	15	399.1
11	0	0	16	297.4
11	0	0	17	513.6
11	0	0	18	346.7
11	0	0	19	482
11	0	0	20	426.4
11	0	0	21	408.6
11	0	0	22	217.3
11	0	0	23	245
11	0	0	24	372.8
11	0	0	25	285.7
11	0	0	26	454.4
11	0	0	27	427.3
11	0	0	28	627.3
11	0	0	29	724.6
11	0	0	30	478.5
11	0	0	31	463.3
11	0	0	32	369.3
11	0	0	33	421.5
11	0	0	34	626
11	0	0	35	441.8
11	0	0	36	308.1
11	0	1	1	766
11	0	1	2	597
11	0	1	3	580.2
11	0	1	4	550.5
11	0	1	5	535.7
11	0	1	6	561.1
11	0	1	7	489.1
11	0	1	8	469.5
11	0	1	9	558.2
11	0	1	10	482
11	0	1	11	641.7
11	0	1	12	521.9
11	0	1	13	483.8
11	0	1	14	485.7
11	0	1	15	485.7
11	0	1	16	526.9
11	0	1	17	510.6
11	0	1	18	456.9
11	0	1	19	479.3
11	0	1	20	414.9
11	0	1	21	518.8
11	0	1	22	353.1
11	0	1	23	474.2
11	0	1	24	244.1
11	0	1	25	470
11	0	1	26	568.1
11	0	1	27	NaN
11	0	1	28	NaN
11	0	1	29	556.4
11	0	1	30	556.6
11	0	1	31	549.7
11	0	1	32	543
11	0	1	33	638.3
11	0	1	34	484.4
11	0	1	35	608.8
11	0	1	36	569.9
12	0	0	1	414.9
12	0	0	2	422.5
12	0	0	3	297.7
12	0	0	4	234.5
12	0	0	5	305.6
12	0	0	6	185.9
12	0	0	7	219.2
12	0	0	8	-146
12	0	0	9	80.2
12	0	0	10	-79.5
12	0	0	11	NaN
12	0	0	12	-230.3
12	0	0	13	-211.6
12	0	0	14	-42.6
12	0	0	15	-345.3
12	0	0	16	-174.9
12	0	0	17	-294.8
12	0	0	18	-343.4
12	0	0	19	538.6
12	0	0	20	-404.2
12	0	0	21	-202.3
12	0	0	22	-337.5
12	0	0	23	86.3
12	0	0	24	-550.7
12	0	0	25	-460.4
12	0	0	26	611.3
12	0	0	27	-76.1
12	0	0	28	-426.3
12	0	0	29	-298
12	0	0	30	NaN
12	0	0	31	-289.6
12	0	0	32	-8.9
12	0	0	33	-358.9
12	0	0	34	-404.6
12	0	0	35	-450.9
12	0	0	36	NaN
12	0	1	1	545.7
12	0	1	2	555.5
12	0	1	3	252.3
12	0	1	4	101.2
12	0	1	5	341.9
12	0	1	6	470.9
12	0	1	7	344.2
12	0	1	8	416.6
12	0	1	9	384.5
12	0	1	10	-244.6
12	0	1	11	420.9
12	0	1	12	284.3
12	0	1	13	636.4
12	0	1	14	381.2
12	0	1	15	367.6
12	0	1	16	312.9
12	0	1	17	-191.2
12	0	1	18	-293.5
12	0	1	19	2.9
12	0	1	20	-320.6
12	0	1	21	-383
12	0	1	22	-439.4
12	0	1	23	-478.2
12	0	1	24	-205.4
12	0	1	25	-355.7
12	0	1	26	-153.9
12	0	1	27	-424.1
12	0	1	28	NaN
12	0	1	29	425
12	0	1	30	-390.1
12	0	1	31	-363.7
12	0	1	32	-403.9
12	0	1	33	-346.4
12	0	1	34	-442.5
12	0	1	35	279.1
12	0	1	36	6.6
13	0	0	1	599.2
13	0	0	2	544.5
13	0	0	3	488.1
13	0	0	4	450
13	0	0	5	465.8
13	0	0	6	521
13	0	0	7	609.8
13	0	0	8	594.7
13	0	0	9	620.7
13	0	0	10	609.3
13	0	0	11	577.1
13	0	0	12	530.1
13	0	0	13	579.8
13	0	0	14	479
13	0	0	15	431.1
13	0	0	16	512.6
13	0	0	17	490.5
13	0	0	18	507.7
13	0	0	19	554.5
13	0	0	20	635.7
13	0	0	21	516.6
13	0	0	22	510.1
13	0	0	23	509.2
13	0	0	24	509.3
13	0	0	25	486.1
13	0	0	26	560
13	0	0	27	513.7
13	0	0	28	508.7
13	0	0	29	500.4
13	0	0	30	509.4
13	0	0	31	487.1
13	0	0	32	465.6
13	0	0	33	498.4
13	0	0	34	659.2
13	0	0	35	518.4
13	0	0	36	605.7
13	0	1	1	753.7
13	0	1	2	809.4
13	0	1	3	577.8
13	0	1	4	561.9
13	0	1	5	578.6
13	0	1	6	740.1
13	0	1	7	667.5
13	0	1	8	555.1
13	0	1	9	604
13	0	1	10	606.4
13	0	1	11	680.4
13	0	1	12	698.1
13	0	1	13	666.5
13	0	1	14	535.1
13	0	1	15	528.3
13	0	1	16	577.1
13	0	1	17	546.9
13	0	1	18	661.1
13	0	1	19	548.9
13	0	1	20	612.7
13	0	1	21	613.8
13	0	1	22	646.1
13	0	1	23	597.9
13	0	1	24	551.9
13	0	1	25	607.5
13	0	1	26	543.8
13	0	1	27	614.3
13	0	1	28	663
13	0	1	29	625.8
13	0	1	30	549.4
13	0	1	31	573.7
13	0	1	32	554.4
13	0	1	33	532.3
13	0	1	34	581
13	0	1	35	605.5
13	0	1	36	591.1
14	0	0	1	306.6
14	0	0	2	538.4
14	0	0	3	326.1
14	0	0	4	350.6
14	0	0	5	647.7
14	0	0	6	426.2
14	0	0	7	297.9
14	0	0	8	226
14	0	0	9	355.5
14	0	0	10	277.1
14	0	0	11	404.4
14	0	0	12	327.3
14	0	0	13	264.2
14	0	0	14	328
14	0	0	15	266.4
14	0	0	16	276.7
14	0	0	17	573
14	0	0	18	324.6
14	0	0	19	470.5
14	0	0	20	416.1
14	0	0	21	416.8
14	0	0	22	306.8
14	0	0	23	402.6
14	0	0	24	307.7
14	0	0	25	277.3
14	0	0	26	285.9
14	0	0	27	270
14	0	0	28	310.5
14	0	0	29	518.9
14	0	0	30	304.4
14	0	0	31	562.6
14	0	0	32	604.1
14	0	0	33	419.4
14	0	0	34	453.7
14	0	0	35	312
14	0	0	36	286.9
14	0	1	1	527.5
14	0	1	2	617.2
14	0	1	3	594.1
14	0	1	4	466.8
14	0	1	5	636.8
14	0	1	6	468.4
14	0	1	7	464.5
14	0	1	8	448.2
14	0	1	9	552
14	0	1	10	417.3
14	0	1	11	482.8
14	0	1	12	563.6
14	0	1	13	438.1
14	0	1	14	462.8
14	0	1	15	414.7
14	0	1	16	450.1
14	0	1	17	417.9
14	0	1	18	514.2
14	0	1	19	538.9
14	0	1	20	460.6
14	0	1	21	460.3
14	0	1	22	448
14	0	1	23	448.4
14	0	1	24	420.6
14	0	1	25	388.2
14	0	1	26	NaN
14	0	1	27	430
14	0	1	28	397.7
14	0	1	29	502.9
14	0	1	30	369.4
14	0	1	31	481.3
14	0	1	32	522
14	0	1	33	693.4
14	0	1	34	677.2
14	0	1	35	646.3
14	0	1	36	484
15	0	0	1	674.6
15	0	0	2	547.5
15	0	0	3	595.3
15	0	0	4	588.4
15	0	0	5	540.5
15	0	0	6	558.5
15	0	0	7	485.7
15	0	0	8	435
15	0	0	9	450.9
15	0	0	10	466.2
15	0	0	11	487.4
15	0	0	12	729.5
15	0	0	13	524.6
15	0	0	14	404
15	0	0	15	462
15	0	0	16	557.8
15	0	0	17	375.6
15	0	0	18	434.5
15	0	0	19	570.8
15	0	0	20	421.1
15	0	0	21	382.3
15	0	0	22	383
15	0	0	23	487
15	0	0	24	590.9
15	0	0	25	456.5
15	0	0	26	577.7
15	0	0	27	380.8
15	0	0	28	716.7
15	0	0	29	412.1
15	0	0	30	476
15	0	0	31	444.3
15	0	0	32	420.9
15	0	0	33	486.8
15	0	0	34	672.4
15	0	0	35	625.7
15	0	0	36	661.8
15	0	1	1	818.8
15	0	1	2	645.3
15	0	1	3	477.9
15	0	1	4	419.8
15	0	1	5	519
15	0	1	6	590.8
15	0	1	7	409.8
15	0	1	8	483
15	0	1	9	580.2
15	0	1	10	564.1
15	0	1	11	572.3
15	0	1	12	491.6
15	0	1	13	635.6
15	0	1	14	444.2
15	0	1	15	445
15	0	1	16	470.4
15	0	1	17	568.4
15	0	1	18	490.8
15	0	1	19	559.9
15	0	1	20	528.4
15	0	1	21	535.8
15	0	1	22	449.1
15	0	1	23	584.8
15	0	1	24	540.9
15	0	1	25	517.1
15	0	1	26	510.2
15	0	1	27	534
15	0	1	28	419.4
15	0	1	29	638.2
15	0	1	30	438.1
15	0	1	31	575.7
15	0	1	32	457.3
15	0	1	33	481
15	0	1	34	498.6
15	0	1	35	524.8
15	0	1	36	478.1
16	0	0	1	508.3
16	0	0	2	NaN
16	0	0	3	627.8
16	0	0	4	678.9
16	0	0	5	NaN
16	0	0	6	815.2
16	0	0	7	914.1
16	0	0	8	642.4
16	0	0	9	683.4
16	0	0	10	700.2
16	0	0	11	653.5
16	0	0	12	598.7
16	0	0	13	NaN
16	0	0	14	465.5
16	0	0	15	987.9
16	0	0	16	NaN
16	0	0	17	NaN
16	0	0	18	735.8
16	0	0	19	743.9
16	0	0	20	655.7
16	0	0	21	654.9
16	0	0	22	726.5
16	0	0	23	649
16	0	0	24	NaN
16	0	0	25	523.4
16	0	0	26	686.1
16	0	0	27	615.4
16	0	0	28	944.1
16	0	0	29	409.5
16	0	0	30	579.5
16	0	0	31	621
16	0	0	32	424.6
16	0	0	33	377.4
16	0	0	34	300.8
16	0	0	35	508.1
16	0	0	36	365.2
16	0	1	1	858.6
16	0	1	2	666.5
16	0	1	3	626.2
16	0	1	4	707.5
16	0	1	5	908.3
16	0	1	6	772.6
16	0	1	7	782.9
16	0	1	8	NaN
16	0	1	9	NaN
16	0	1	10	NaN
16	0	1	11	500.6
16	0	1	12	NaN
16	0	1	13	926.3
16	0	1	14	433.2
16	0	1	15	676.4
16	0	1	16	573.5
16	0	1	17	781.7
16	0	1	18	NaN
16	0	1	19	893
16	0	1	20	NaN
16	0	1	21	543.5
16	0	1	22	760.8
16	0	1	23	577.2
16	0	1	24	738.9
16	0	1	25	NaN
16	0	1	26	797.6
16	0	1	27	574.5
16	0	1	28	765.8
16	0	1	29	360.7
16	0	1	30	512.6
16	0	1	31	330.7
16	0	1	32	660.3
16	0	1	33	629.8
16	0	1	34	297.1
16	0	1	35	290.5
16	0	1	36	482.5
17	0	0	1	626.3
17	0	0	2	577.7
17	0	0	3	617.4
17	0	0	4	699.8
17	0	0	5	567.5
17	0	0	6	713.8
17	0	0	7	765.5
17	0	0	8	671.6
17	0	0	9	591.4
17	0	0	10	552
17	0	0	11	776.7
17	0	0	12	511.5
17	0	0	13	368.9
17	0	0	14	432.4
17	0	0	15	369.6
17	0	0	16	250.4
17	0	0	17	459.4
17	0	0	18	364.7
17	0	0	19	525.7
17	0	0	20	446.8
17	0	0	21	317.9
17	0	0	22	292.8
17	0	0	23	149.4
17	0	0	24	634.7
17	0	0	25	350.8
17	0	0	26	320
17	0	0	27	570
17	0	0	28	626.3
17	0	0	29	514.9
17	0	0	30	338.7
17	0	0	31	402.1
17	0	0	32	442.3
17	0	0	33	458.8
17	0	0	34	364.3
17	0	0	35	293
17	0	0	36	383.9
17	0	1	1	NaN
17	0	1	2	992.9
17	0	1	3	815.6
17	0	1	4	759.9
17	0	1	5	NaN
17	0	1	6	856.1
17	0	1	7	843
17	0	1	8	NaN
17	0	1	9	753.4
17	0	1	10	939.7
17	0	1	11	NaN
17	0	1	12	NaN
17	0	1	13	598.1
17	0	1	14	741.8
17	0	1	15	542.1
17	0	1	16	582.4
17	0	1	17	729.1
17	0	1	18	538
17	0	1	19	548.3
17	0	1	20	523.5
17	0	1	21	739.6
17	0	1	22	450.6
17	0	1	23	412.3
17	0	1	24	566.9
17	0	1	25	489.4
17	0	1	26	675.1
17	0	1	27	-65.6
17	0	1	28	440.1
17	0	1	29	297.4
17	0	1	30	NaN
17	0	1	31	497.6
17	0	1	32	752.9
17	0	1	33	433
17	0	1	34	220.4
17	0	1	35	76.7
17	0	1	36	629.3
18	0	0	1	675
18	0	0	2	659.2
18	0	0	3	538.9
18	0	0	4	650.7
18	0	0	5	741.1
18	0	0	6	487.2
18	0	0	7	928.5
18	0	0	8	649.3
18	0	0	9	634.6
18	0	0	10	612.3
18	0	0	11	772.1
18	0	0	12	500.7
18	0	0	13	740.8
18	0	0	14	615.2
18	0	0	15	639.3
18	0	0	16	656.1
18	0	0	17	755.7
18	0	0	18	597.4
18	0	0	19	629.1
18	0	0	20	862.2
18	0	0	21	550.9
18	0	0	22	527.1
18	0	0	23	743.3
18	0	0	24	546
18	0	0	25	726.1
18	0	0	26	814.4
18	0	0	27	NaN
18	0	0	28	576.3
18	0	0	29	569.3
18	0	0	30	512.7
18	0	0	31	688.7
18	0	0	32	659.9
18	0	0	33	540
18	0	0	34	765.7
18	0	0	35	665.4
18	0	0	36	536.8
18	0	1	1	NaN
18	0	1	2	927.8
18	0	1	3	729.1
18	0	1	4	601
18	0	1	5	665.3
18	0	1	6	651.7
18	0	1	7	700
18	0	1	8	768.2
18	0	1	9	639.5
18	0	1	10	698.2
18	0	1	11	642.4
18	0	1	12	755.3
18	0	1	13	715.5
18	0	1	14	868.5
18	0	1	15	782
18	0	1	16	639.7
18	0	1	17	616.6
18	0	1	18	787.4
18	0	1	19	610.9
18	0	1	20	988.6
18	0	1	21	716.4
18	0	1	22	956.6
18	0	1	23	671
18	0	1	24	783.7
18	0	1	25	577.3
18	0	1	26	898.4
18	0	1	27	571.4
18	0	1	28	819.3
18	0	1	29	662.5
18	0	1	30	710.1
18	0	1	31	591.4
18	0	1	32	592.4
18	0	1	33	649.2
18	0	1	34	633.3
18	0	1	35	996.5
18	0	1	36	797.7
19	0	0	1	NaN
19	0	0	2	332.1
19	0	0	3	508.9
19	0	0	4	533
19	0	0	5	612.4
19	0	0	6	486.8
19	0	0	7	504.3
19	0	0	8	377.8
19	0	0	9	547.1
19	0	0	10	843.6
19	0	0	11	971
19	0	0	12	551.6
19	0	0	13	423.6
19	0	0	14	569.2
19	0	0	15	601.4
19	0	0	16	732.6
19	0	0	17	487
19	0	0	18	432.6
19	0	0	19	376.5
19	0	0	20	752
19	0	0	21	456.9
19	0	0	22	400.4
19	0	0	23	530.9
19	0	0	24	852.5
19	0	0	25	340.4
19	0	0	26	382.4
19	0	0	27	615.6
19	0	0	28	418.4
19	0	0	29	681.5
19	0	0	30	794.5
19	0	0	31	467.8
19	0	0	32	636.1
19	0	0	33	462.5
19	0	0	34	337.6
19	0	0	35	483.2
19	0	0	36	907.9
19	0	1	1	NaN
19	0	1	2	543.8
19	0	1	3	NaN
19	0	1	4	767.2
19	0	1	5	624
19	0	1	6	NaN
19	0	1	7	618.3
19	0	1	8	595.1
19	0	1	9	374.3
19	0	1	10	574
19	0	1	11	528.4
19	0	1	12	657.8
19	0	1	13	595.3
19	0	1	14	509.1
19	0	1	15	525.9
19	0	1	16	727.8
19	0	1	17	649.3
19	0	1	18	442.7
19	0	1	19	473
19	0	1	20	475.7
19	0	1	21	507.6
19	0	1	22	571.2
19	0	1	23	587.1
19	0	1	24	780.1
19	0	1	25	582.3
19	0	1	26	549.7
19	0	1	27	663.2
19	0	1	28	881
19	0	1	29	632.5
19	0	1	30	514.2
19	0	1	31	572.3
19	0	1	32	662
19	0	1	33	887.7
19	0	1	34	649.3
19	0	1	35	626.4
19	0	1	36	684
20	0	0	1	NaN
20	0	0	2	NaN
20	0	0	3	908
20	0	0	4	781.5
20	0	0	5	621.3
20	0	0	6	526.9
20	0	0	7	561.5
20	0	0	8	561.9
20	0	0	9	674.2
20	0	0	10	619.5
20	0	0	11	613.2
20	0	0	12	573.3
20	0	0	13	565.3
20	0	0	14	590.6
20	0	0	15	463.6
20	0	0	16	544.5
20	0	0	17	711.8
20	0	0	18	617.7
20	0	0	19	602.8
20	0	0	20	556.4
20	0	0	21	508.9
20	0	0	22	509.9
20	0	0	23	583.6
20	0	0	24	511.3
20	0	0	25	584.1
20	0	0	26	521.1
20	0	0	27	771
20	0	0	28	532.1
20	0	0	29	580.3
20	0	0	30	NaN
20	0	0	31	471.2
20	0	0	32	664
20	0	0	33	560.6
20	0	0	34	466.8
20	0	0	35	586.4
20	0	0	36	788.2
20	0	1	1	NaN
20	0	1	2	NaN
20	0	1	3	NaN
20	0	1	4	NaN
20	0	1	5	767.7
20	0	1	6	608.1
20	0	1	7	600.7
20	0	1	8	569.9
20	0	1	9	538.5
20	0	1	10	500.4
20	0	1	11	548.3
20	0	1	12	NaN
20	0	1	13	496.1
20	0	1	14	552
20	0	1	15	505.7
20	0	1	16	498.2
20	0	1	17	514.2
20	0	1	18	563.3
20	0	1	19	909.1
20	0	1	20	518.2
20	0	1	21	528.6
20	0	1	22	513.4
20	0	1	23	NaN
20	0	1	24	585.9
20	0	1	25	532.8
20	0	1	26	508.4
20	0	1	27	478.9
20	0	1	28	528.1
20	0	1	29	465.9
20	0	1	30	618.7
20	0	1	31	715.2
20	0	1	32	948.3
20	0	1	33	644.1
20	0	1	34	613.1
20	0	1	35	932.8
20	0	1	36	534
21	0	0	1	623.5
21	0	0	2	416
21	0	0	3	464.2
21	0	0	4	497.8
21	0	0	5	457.8
21	0	0	6	466.9
21	0	0	7	531.5
21	0	0	8	469.6
21	0	0	9	509.9
21	0	0	10	496.7
21	0	0	11	393.8
21	0	0	12	380.2
21	0	0	13	429.3
21	0	0	14	391.6
21	0	0	15	400.6
21	0	0	16	408.8
21	0	0	17	392.6
21	0	0	18	340.2
21	0	0	19	346.3
21	0	0	20	414.6
21	0	0	21	438.4
21	0	0	22	406.1
21	0	0	23	502.3
21	0	0	24	438.7
21	0	0	25	433.1
21	0	0	26	368.9
21	0	0	27	490.9
21	0	0	28	508.2
21	0	0	29	NaN
21	0	0	30	487.2
21	0	0	31	417.3
21	0	0	32	418.1
21	0	0	33	611.4
21	0	0	34	396.7
21	0	0	35	467.9
21	0	0	36	373.5
21	0	1	1	581
21	0	1	2	492.3
21	0	1	3	591.9
21	0	1	4	360
21	0	1	5	440.3
21	0	1	6	522.1
21	0	1	7	491.1
21	0	1	8	539.8
21	0	1	9	365.6
21	0	1	10	390.9
21	0	1	11	720.6
21	0	1	12	418.1
21	0	1	13	364
21	0	1	14	364.8
21	0	1	15	445.5
21	0	1	16	447.4
21	0	1	17	344.3
21	0	1	18	344.5
21	0	1	19	353.5
21	0	1	20	376.9
21	0	1	21	337.9
21	0	1	22	NaN
21	0	1	23	363.8
21	0	1	24	324.2
21	0	1	25	389.3
21	0	1	26	318.4
21	0	1	27	303.2
21	0	1	28	706
21	0	1	29	363.1
21	0	1	30	438.1
21	0	1	31	344.8
21	0	1	32	385.6
21	0	1	33	530.7
21	0	1	34	362.1
21	0	1	35	315.8
21	0	1	36	389.5
22	0	0	1	682.2
22	0	0	2	835.2
22	0	0	3	675.8
22	0	0	4	590
22	0	0	5	670.6
22	0	0	6	960.2
22	0	0	7	698
22	0	0	8	619.3
22	0	0	9	642.4
22	0	0	10	666.4
22	0	0	11	676.6
22	0	0	12	670.3
22	0	0	13	NaN
22	0	0	14	679.5
22	0	0	15	729.1
22	0	0	16	608.6
22	0	0	17	NaN
22	0	0	18	787.5
22	0	0	19	684.1
22	0	0	20	741.2
22	0	0	21	NaN
22	0	0	22	751.2
22	0	0	23	783.9
22	0	0	24	680.5
22	0	0	25	770.5
22	0	0	26	620.5
22	0	0	27	731.8
22	0	0	28	571.3
22	0	0	29	709
22	0	0	30	718.1
22	0	0	31	575
22	0	0	32	657.7
22	0	0	33	642
22	0	0	34	731.8
22	0	0	35	852.8
22	0	0	36	790
22	0	1	1	804.9
22	0	1	2	708.5
22	0	1	3	727.5
22	0	1	4	823.3
22	0	1	5	NaN
22	0	1	6	722.6
22	0	1	7	666.8
22	0	1	8	620.6
22	0	1	9	604.2
22	0	1	10	580
22	0	1	11	781.2
22	0	1	12	888.2
22	0	1	13	671.6
22	0	1	14	759.8
22	0	1	15	689.8
22	0	1	16	660.5
22	0	1	17	724.2
22	0	1	18	686.8
22	0	1	19	678.8
22	0	1	20	671.7
22	0	1	21	657.4
22	0	1	22	506.7
22	0	1	23	668.2
22	0	1	24	620.1
22	0	1	25	901.2
22	0	1	26	669.7
22	0	1	27	597.6
22	0	1	28	565.6
22	0	1	29	661.9
22	0	1	30	680.8
22	0	1	31	448.8
22	0	1	32	664.2
22	0	1	33	506.7
22	0	1	34	524.4
22	0	1	35	619.8
22	0	1	36	885.6
23	0	0	1	565.1
23	0	0	2	543.4
23	0	0	3	544.5
23	0	0	4	689.5
23	0	0	5	753.9
23	0	0	6	570
23	0	0	7	NaN
23	0	0	8	627.8
23	0	0	9	612.1
23	0	0	10	NaN
23	0	0	11	654.5
23	0	0	12	423.1
23	0	0	13	751.8
23	0	0	14	544.7
23	0	0	15	570
23	0	0	16	636.3
23	0	0	17	534
23	0	0	18	527.3
23	0	0	19	825
23	0	0	20	594.8
23	0	0	21	747.8
23	0	0	22	677
23	0	0	23	821.4
23	0	0	24	613.9
23	0	0	25	741.8
23	0	0	26	464.1
23	0	0	27	NaN
23	0	0	28	754.6
23	0	0	29	587.1
23	0	0	30	747.9
23	0	0	31	741.3
23	0	0	32	900.7
23	0	0	33	781.9
23	0	0	34	616.2
23	0	0	35	690
23	0	0	36	900.1
23	0	1	1	847.8
23	0	1	2	778.7
23	0	1	3	723.7
23	0	1	4	906.8
23	0	1	5	NaN
23	0	1	6	604.7
23	0	1	7	949.5
23	0	1	8	NaN
23	0	1	9	704.9
23	0	1	10	506.2
23	0	1	11	811.4
23	0	1	12	706.1
23	0	1	13	NaN
23	0	1	14	812.8
23	0	1	15	854.4
23	0	1	16	863.3
23	0	1	17	648.1
23	0	1	18	794
23	0	1	19	683.7
23	0	1	20	822.1
23	0	1	21	NaN
23	0	1	22	806.2
23	0	1	23	727.2
23	0	1	24	NaN
23	0	1	25	857.5
23	0	1	26	945.8
23	0	1	27	955.3
23	0	1	28	660.8
23	0	1	29	702.1
23	0	1	30	894.1
23	0	1	31	NaN
23	0	1	32	824.8
23	0	1	33	954.5
23	0	1	34	NaN
23	0	1	35	723.3
23	0	1	36	NaN
24	0	0	1	641.4
24	0	0	2	499.9
24	0	0	3	473
24	0	0	4	934.9
24	0	0	5	800.7
24	0	0	6	546.2
24	0	0	7	563.3
24	0	0	8	699.5
24	0	0	9	636.8
24	0	0	10	805.6
24	0	0	11	NaN
24	0	0	12	558.7
24	0	0	13	671.7
24	0	0	14	671.6
24	0	0	15	521
24	0	0	16	938.4
24	0	0	17	723.6
24	0	0	18	564.5
24	0	0	19	NaN
24	0	0	20	509.5
24	0	0	21	201.1
24	0	0	22	129.2
24	0	0	23	-245
24	0	0	24	172.9
24	0	0	25	166.8
24	0	0	26	295.9
24	0	0	27	176.3
24	0	0	28	121.5
24	0	0	29	-564.6
24	0	0	30	170.7
24	0	0	31	491.5
24	0	0	32	619.8
24	0	0	33	471.5
24	0	0	34	-504.4
24	0	0	35	913
24	0	0	36	624.4
24	0	1	1	879.8
24	0	1	2	569.2
24	0	1	3	563.2
24	0	1	4	979
24	0	1	5	701.2
24	0	1	6	NaN
24	0	1	7	528.4
24	0	1	8	649
24	0	1	9	818.3
24	0	1	10	489.6
24	0	1	11	989.9
24	0	1	12	709.8
24	0	1	13	957.8
24	0	1	14	415.7
24	0	1	15	673
24	0	1	16	747.3
24	0	1	17	659
24	0	1	18	873.7
24	0	1	19	525.1
24	0	1	20	590
24	0	1	21	527
24	0	1	22	401.2
24	0	1	23	322.7
24	0	1	24	525.1
24	0	1	25	781.6
24	0	1	26	622.2
24	0	1	27	542.9
24	0	1	28	616.3
24	0	1	29	122
24	0	1	30	521.8
24	0	1	31	441.7
24	0	1	32	235
24	0	1	33	NaN
24	0	1	34	580.3
24	0	1	35	NaN
24	0	1	36	61.8
25	0	0	1	410.4
25	0	0	2	402
25	0	0	3	478.2
25	0	0	4	509.5
25	0	0	5	357.1
25	0	0	6	436.7
25	0	0	7	455
25	0	0	8	625.9
25	0	0	9	475.5
25	0	0	10	596.4
25	0	0	11	420.3
25	0	0	12	476.4
25	0	0	13	421.8
25	0	0	14	477.2
25	0	0	15	405.3
25	0	0	16	463.4
25	0	0	17	594.5
25	0	0	18	425.9
25	0	0	19	530.4
25	0	0	20	397.2
25	0	0	21	351.4
25	0	0	22	NaN
25	0	0	23	454.8
25	0	0	24	449.1
25	0	0	25	425
25	0	0	26	773.5
25	0	0	27	438.4
25	0	0	28	438.8
25	0	0	29	438.5
25	0	0	30	455.8
25	0	0	31	382.5
25	0	0	32	479.2
25	0	0	33	417.2
25	0	0	34	458.9
25	0	0	35	435.7
25	0	0	36	427.1
25	0	1	1	403.2
25	0	1	2	597.2
25	0	1	3	550.9
25	0	1	4	358.8
25	0	1	5	358.9
25	0	1	6	520.5
25	0	1	7	481.1
25	0	1	8	506.2
25	0	1	9	622.3
25	0	1	10	503
25	0	1	11	502.5
25	0	1	12	374.6
25	0	1	13	419.1
25	0	1	14	400.3
25	0	1	15	881
25	0	1	16	643
25	0	1	17	739.2
25	0	1	18	491.7
25	0	1	19	589.6
25	0	1	20	621.9
25	0	1	21	472.8
25	0	1	22	394
25	0	1	23	400.8
25	0	1	24	424
25	0	1	25	474.3
25	0	1	26	420.1
25	0	1	27	418.8
25	0	1	28	NaN
25	0	1	29	553
25	0	1	30	552.4
25	0	1	31	616.2
25	0	1	32	422.1
25	0	1	33	418.1
25	0	1	34	378.9
25	0	1	35	420.5
25	0	1	36	444.9
26	0	0	1	368.4
26	0	0	2	322
26	0	0	3	459.8
26	0	0	4	444.3
26	0	0	5	468.2
26	0	0	6	454.6
26	0	0	7	421
26	0	0	8	545.8
26	0	0	9	449.1
26	0	0	10	456.8
26	0	0	11	329.3
26	0	0	12	578.7
26	0	0	13	411.8
26	0	0	14	411.6
26	0	0	15	340.1
26	0	0	16	437.9
26	0	0	17	632.5
26	0	0	18	337.7
26	0	0	19	419.1
26	0	0	20	NaN
26	0	0	21	539.3
26	0	0	22	477.1
26	0	0	23	382.3
26	0	0	24	326.1
26	0	0	25	343.9
26	0	0	26	353.3
26	0	0	27	346.6
26	0	0	28	418.1
26	0	0	29	422.8
26	0	0	30	363.6
26	0	0	31	396.7
26	0	0	32	525.7
26	0	0	33	413.3
26	0	0	34	360.1
26	0	0	35	379.2
26	0	0	36	500.9
26	0	1	1	887.2
26	0	1	2	742.9
26	0	1	3	800.8
26	0	1	4	593.5
26	0	1	5	459
26	0	1	6	427
26	0	1	7	462.2
26	0	1	8	631.5
26	0	1	9	422.7
26	0	1	10	447.9
26	0	1	11	480.4
26	0	1	12	496.1
26	0	1	13	505
26	0	1	14	521.3
26	0	1	15	476.1
26	0	1	16	461.3
26	0	1	17	448
26	0	1	18	416.4
26	0	1	19	472.9
26	0	1	20	498.1
26	0	1	21	498.6
26	0	1	22	539.6
26	0	1	23	507.4
26	0	1	24	484.1
26	0	1	25	625.1
26	0	1	26	520.4
26	0	1	27	455.8
26	0	1	28	521.1
26	0	1	29	457
26	0	1	30	506.9
26	0	1	31	475.4
26	0	1	32	524.1
26	0	1	33	484.4
26	0	1	34	487.3
26	0	1	35	466.4
26	0	1	36	482.6
27	0	0	1	583.2
27	0	0	2	488.1
27	0	0	3	415.9
27	0	0	4	546.7
27	0	0	5	446.7
27	0	0	6	357.8
27	0	0	7	480
27	0	0	8	NaN
27	0	0	9	395
27	0	0	10	354.1
27	0	0	11	772
27	0	0	12	421.6
27	0	0	13	796.9
27	0	0	14	566
27	0	0	15	469.9
27	0	0	16	478.8
27	0	0	17	696.5
27	0	0	18	465.6
27	0	0	19	740.8
27	0	0	20	309.5
27	0	0	21	477.9
27	0	0	22	454.7
27	0	0	23	417.1
27	0	0	24	422.5
27	0	0	25	417
27	0	0	26	468.1
27	0	0	27	661.4
27	0	0	28	351.7
27	0	0	29	391.5
27	0	0	30	370.3
27	0	0	31	457.6
27	0	0	32	498.6
27	0	0	33	434.6
27	0	0	34	683.8
27	0	0	35	716.5
27	0	0	36	357.5
27	0	1	1	570.5
27	0	1	2	866.8
27	0	1	3	675.6
27	0	1	4	645.3
27	0	1	5	973.4
27	0	1	6	567.1
27	0	1	7	944.6
27	0	1	8	576.4
27	0	1	9	505
27	0	1	10	800.7
27	0	1	11	667.9
27	0	1	12	692.3
27	0	1	13	540.3
27	0	1	14	775.3
27	0	1	15	702.2
27	0	1	16	672.5
27	0	1	17	665
27	0	1	18	571.3
27	0	1	19	845.2
27	0	1	20	638.5
27	0	1	21	430.1
27	0	1	22	NaN
27	0	1	23	672.6
27	0	1	24	779
27	0	1	25	500.4
27	0	1	26	934.3
27	0	1	27	784.6
27	0	1	28	545.3
27	0	1	29	418.3
27	0	1	30	705.6
27	0	1	31	586.7
27	0	1	32	827.9
27	0	1	33	434.9
27	0	1	34	565.2
27	0	1	35	853.5
27	0	1	36	711.3
28	0	0	1	522.7
28	0	0	2	603.4
28	0	0	3	527
28	0	0	4	462.5
28	0	0	5	582.8
28	0	0	6	407.4
28	0	0	7	530.6
28	0	0	8	413.5
28	0	0	9	437.8
28	0	0	10	398.2
28	0	0	11	478
28	0	0	12	510.8
28	0	0	13	368.8
28	0	0	14	377.2
28	0	0	15	370.1
28	0	0	16	NaN
28	0	0	17	434.6
28	0	0	18	372.4
28	0	0	19	407.4
28	0	0	20	402.5
28	0	0	21	363
28	0	0	22	354.5
28	0	0	23	341.1
28	0	0	24	422.4
28	0	0	25	392.9
28	0	0	26	423.6
28	0	0	27	409.5
28	0	0	28	354
28	0	0	29	347.1
28	0	0	30	323.2
28	0	0	31	460.8
28	0	0	32	414.1
28	0	0	33	342.3
28	0	0	34	542.1
28	0	0	35	414.4
28	0	0	36	441.1
28	0	1	1	867.4
28	0	1	2	606.1
28	0	1	3	655.9
28	0	1	4	609.1
28	0	1	5	609.9
28	0	1	6	476.5
28	0	1	7	476
28	0	1	8	519.4
28	0	1	9	527.3
28	0	1	10	609
28	0	1	11	553.2
28	0	1	12	498.4
28	0	1	13	556.2
28	0	1	14	476.2
28	0	1	15	508
28	0	1	16	500.4
28	0	1	17	572.7
28	0	1	18	679.1
28	0	1	19	560.1
[truncated: 3,209 more rows]

## Sheet: fMRI_group_Fig3A_bins
subject	bin_num	condition	rt
1	1	0	569.567
1	2	0	521.583
1	3	0	459.158
1	4	0	488.483
1	5	0	521.025
1	6	0	509.783
2	1	0	506.45
2	2	0	505.65
2	3	0	440.333
2	4	0	152.35
2	5	0	75.3833
2	6	0	110.683
3	1	0	548.692
3	2	0	501.058
3	3	0	571.233
3	4	0	570.158
3	5	0	599.317
3	6	0	501.575
4	1	0	695.725
4	2	0	662.425
4	3	0	625.383
4	4	0	686.99
4	5	0	714.292
4	6	0	649.258
5	1	0	625.375
5	2	0	607.55
5	3	0	621.908
5	4	0	620.225
5	5	0	632.742
5	6	0	536.442
6	1	0	782.192
6	2	0	641.14
6	3	0	619.517
6	4	0	578.625
6	5	0	640.117
6	6	0	638.742
7	1	0	582.575
7	2	0	602.708
7	3	0	606.083
7	4	0	563.7
7	5	0	541.883
7	6	0	623.958
8	1	0	565.833
8	2	0	509.583
8	3	0	551.3
8	4	0	452.092
8	5	0	484.625
8	6	0	470.408
9	1	0	483.158
9	2	0	505.583
9	3	0	589.233
9	4	0	415.392
9	5	0	451.383
9	6	0	179.9
10	1	0	602.5
10	2	0	635.417
10	3	0	624.675
10	4	0	540.75
10	5	0	629.967
10	6	0	661.717
11	1	0	497.658
11	2	0	500.983
11	3	0	440.483
11	4	0	386.375
11	5	0	516.958
11	6	0	502.008
12	1	0	344.05
12	2	0	155.867
12	3	0	-16.6
12	4	0	-224.458
12	5	0	-197.058
12	6	0	-231.425
13	1	0	590.842
13	2	0	612.767
13	3	0	542.975
13	4	0	567.225
13	5	0	556.842
13	6	0	556.033
14	1	0	492.2
14	2	0	401.383
14	3	0	394.225
14	4	0	424.775
14	5	0	361.758
14	6	0	511.908
15	1	0	581.367
15	2	0	512.975
15	3	0	484.408
15	4	0	502.833
15	5	0	506.4
15	6	0	527.283
16	1	0	728.725
16	2	0	675.042
16	3	0	716.467
16	4	0	694.833
16	5	0	607.717
16	6	0	440.667
17	1	0	701.733
17	2	0	697.05
17	3	0	498.075
17	4	0	467.375
17	5	0	407.983
17	6	0	412.858
18	1	0	666.833
18	2	0	691.758
18	3	0	701.183
18	4	0	715.483
18	5	0	667.433
18	6	0	676.417
19	1	0	540.39
19	2	0	595.275
19	3	0	558.042
19	4	0	563.658
19	5	0	587.975
19	6	0	614.733
20	1	0	737.875
20	2	0	577.892
20	3	0	551.917
20	4	0	575.975
20	5	0	561.675
20	6	0	660.392
21	1	0	492.817
21	2	0	475.65
21	3	0	389.467
21	4	0	392.4
21	5	0	430.792
21	6	0	417.783
22	1	0	739.283
22	2	0	676.167
22	3	0	699.433
22	4	0	675.1
22	5	0	683.167
22	6	0	658.233
23	1	0	690.167
23	2	0	673.258
23	3	0	690.708
23	4	0	723.4
23	5	0	772.2
23	6	0	782.533
24	1	0	677.892
24	2	0	703.233
24	3	0	701.442
24	4	0	348.658
24	5	0	297.783
24	6	0	443.258
25	1	0	448.617
25	2	0	503.267
25	3	0	530.2
25	4	0	456.667
25	5	0	485.617
25	6	0	441.775
26	1	0	535.642
26	2	0	476.792
26	3	0	449.975
26	4	0	470.225
26	5	0	444.55
26	6	0	458.008
27	1	0	594.758
27	2	0	598.833
27	3	0	616.692
27	4	0	553.55
27	5	0	545.708
27	6	0	594.008
28	1	0	577.558
28	2	0	496.017
28	3	0	476.342
28	4	0	457.358
28	5	0	435.683
28	6	0	503.533
29	1	0	657.833
29	2	0	680.6
29	3	0	623.558
29	4	0	641.8
29	5	0	644.092
29	6	0	606.45
30	1	0	608.392
30	2	0	581.525
30	3	0	562.408
30	4	0	595.475
30	5	0	600.225
30	6	0	583.158
31	1	0	600.05
31	2	0	642.883
31	3	0	615.6
31	4	0	608.008
31	5	0	563.542
31	6	0	581.517
1	1	1	526.1
1	2	1	553.569
1	3	1	596.969
1	4	1	573.031
1	5	1	602.25
1	6	1	697.094
2	1	1	556.594
2	2	1	639.238
2	3	1	574.556
2	4	1	588.475
2	5	1	613.038
2	6	1	620.312
3	1	1	523.112
3	2	1	460.706
3	3	1	473.481
3	4	1	472.5
3	5	1	471.506
3	6	1	448.45
4	1	1	644.994
4	2	1	565.513
4	3	1	564.481
4	4	1	531.625
4	5	1	554.725
4	6	1	590.538
5	1	1	581.219
5	2	1	589.144
5	3	1	597.025
5	4	1	597.044
5	5	1	552.487
5	6	1	533.188
6	1	1	692.725
6	2	1	639.456
6	3	1	666.112
6	4	1	602.106
6	5	1	714.721
6	6	1	748.15
7	1	1	664.981
7	2	1	712.069
7	3	1	645.25
7	4	1	703.362
7	5	1	609.7
7	6	1	664.119
8	1	1	575.85
8	2	1	589.513
8	3	1	622.744
8	4	1	565.756
8	5	1	576.362
8	6	1	540.819
9	1	1	595.644
9	2	1	611.487
9	3	1	609.638
9	4	1	631.012
9	5	1	576.619
9	6	1	522.444
10	1	1	523.663
10	2	1	501.088
10	3	1	546.088
10	4	1	588.144
10	5	1	541.856
10	6	1	593.7
11	1	1	477.863
11	2	1	490.619
11	3	1	515.175
11	4	1	508.387
11	5	1	459.881
11	6	1	436.338
12	1	1	444.225
12	2	1	419.925
12	3	1	417.65
12	4	1	355.156
12	5	1	342.169
12	6	1	337.406
13	1	1	653.763
13	2	1	595.256
13	3	1	543.981
13	4	1	615.594
13	5	1	615.844
13	6	1	637.331
14	1	1	599.719
14	2	1	524.094
14	3	1	426.781
14	4	1	416.519
14	5	1	425.288
14	6	1	412.875
15	1	1	570.306
15	2	1	560.988
15	3	1	581.25
15	4	1	576.025
15	5	1	624.413
15	6	1	559.15
16	1	1	681.731
16	2	1	752.531
16	3	1	639.069
16	4	1	634.312
16	5	1	696.338
16	6	1	651.425
17	1	1	756.525
17	2	1	583.381
17	3	1	570.031
17	4	1	520.85
17	5	1	703.817
17	6	1	559.656
18	1	1	762.825
18	2	1	627.262
18	3	1	618.65
18	4	1	663.156
18	5	1	636.938
18	6	1	569.144
19	1	1	680.481
19	2	1	687.575
19	3	1	613.7
19	4	1	557.306
19	5	1	494.881
19	6	1	630.321
20	1	1	550.956
20	2	1	546.125
20	3	1	565.206
20	4	1	565.281
20	5	1	605.987
20	6	1	666.643
21	1	1	393.725
21	2	1	375.462
21	3	1	366.356
21	4	1	391.256
21	5	1	402.625
21	6	1	368.375
22	1	1	692.206
22	2	1	719.031
22	3	1	741.438
22	4	1	666.694
22	5	1	680.294
22	6	1	667.25
23	1	1	721.712
23	2	1	795.519
23	3	1	751.031
23	4	1	797.644
23	5	1	790.606
23	6	1	791.964
24	1	1	717.708
24	2	1	773.543
24	3	1	746.486
24	4	1	651.993
24	5	1	654.469
24	6	1	607.062
25	1	1	422.737
25	2	1	387.938
25	3	1	432.7
25	4	1	443.3
25	5	1	407.587
25	6	1	447.063
26	1	1	447.281
26	2	1	446.931
26	3	1	445.238
26	4	1	389.256
26	5	1	449.169
26	6	1	428.8
27	1	1	588.781
27	2	1	538.856
27	3	1	603.713
27	4	1	537.337
27	5	1	617.062
27	6	1	708.556
28	1	1	573.062
28	2	1	524.3
28	3	1	550.462
28	4	1	510.863
28	5	1	464.619
28	6	1	506.5
29	1	1	668.462
29	2	1	618.238
29	3	1	676.65
29	4	1	623.556
29	5	1	598.638
29	6	1	580.694
30	1	1	710.231
30	2	1	682.881
30	3	1	672.112
30	4	1	622.775
30	5	1	585.625
30	6	1	647.569
31	1	1	660.781
31	2	1	636.288
31	3	1	636.663
31	4	1	620.056
31	5	1	590.863
31	6	1	588.9

## Sheet: Fig3B_RTs_participants
1	0.125447	0.198048	0.379399	0.304095	0.454559	0.294126	0.173449	0.172624	0.3586	0.687931	0.44493	0.463505	0.258987	0.466732	0.569978	0.173655	0.257331	0.323327	0.20855	0.601783	0.54617	0.768989	0.704688	0.878766	0.782278	0.47499	0.759908	0.744329	0.737692	0.666836	0.668755	0.828207	0.192836	0.636094	0.807845	0.607295	0.633086	0.789312	0.192612	0.719458	0.528977	0.423691	0.612438	0.615853	0.654561	0.519992	0.490462	0.621632	0.570684
2	0.0927768	0.295804	0.344975	0.282318	0.337975	0.362116	0.370999	0.391253	0.314164	0.281482	0.283383	0.307496	0.414891	0.257283	0.228811	0.411708	0.273512	0.310058	0.411345	0.227754	0.24266	0.178146	0.296508	0.227622	0.438927	0.50538	0.469974	0.436896	0.166749	0.445588	0.518218	0.291835	0.519997	0.473338	0.47259	0.464372	0.532432	0.648193	0.391343	0.911784	0.542222	0.513722	0.88661	0.696146	0.626	0.64227	0.450318	0.574121	0.794981
3	0.460019	0.641065	0.275632	0.0924988	0.724942	0.302628	0.842715	0.217132	0.572359	0.734459	0.681949	0.592581	0.745715	0.643659	0.659738	0.71396	0.604669	0.163058	0.490479	0.704432	0.467679	0.828038	0.644366	0.68395	0.710593	0.342063	0.423325	0.329017	0.46206	0.501001	0.526132	0.812767	0.500745	0.241237	0.149396	0.361965	0.799123	0.0537215	0.782484	0.209891	0.218356	0.263703	0.466401	0.443492	0.609078	0.744936	0.347397	0.343451	0.536614
4	0.424321	0.108577	0.561502	0.701266	0.673834	0.349123	0.619813	0.0997143	0.871507	0.475753	0.0876891	0.229377	0.643014	0.637992	0.755098	0.46857	0.351072	0.561502	0.234931	0.710324	0.752496	0.775923	0.635108	0.735891	0.751479	0.782622	0.641403	0.341725	0.354987	0.69155	0.561694	0.205026	0.581341	0.701593	0.181141	0.539337	0.106855	0.6704	0.749875	0.431568	0.186045	0.296422	0.260763	0.519349	0.141095	0.563228	0.502416	0.576974	0.412568
5	0.142949	0.247766	0.621376	0.421752	0.716036	0.665576	0.557485	0.56826	0.387083	0.629465	0.565158	0.698074	0.726699	0.395105	0.696474	0.561429	0.653093	0.808758	0.0799648	0.0665105	0.623751	0.44574	0.507843	0.508475	0.507422	0.433501	0.418675	0.207295	0.830877	0.180355	0.479854	0.54436	0.380114	0.67099	0.637092	0.404602	0.652711	0.440338	0.784353	0.732349	0.470194	0.0630421	0.79139	0.27962	0.333958	0.6667	0.539761	0.40887	0.0443526
6	0.209922	0.521007	0.254507	0.484646	0.196643	0.204813	0.351665	0.0931436	0.711817	0.564964	0.643226	0.581628	0.229062	0.209484	0.739707	0.657662	0.350761	0.694425	0.436863	0.609499	0.609814	0.67675	0.654378	0.672248	0.402248	0.660782	0.330122	0.194769	0.531066	0.734065	0.645651	0.517209	0.829512	0.419537	0.628526	0.68251	0.317094	0.660782	0.49572	0.583719	0.75944	0.776752	0.715198	0.13918	0.290935	0.0898452	0.820636	0.626981	0.191984
7	0.908842	0.538174	0.816809	0.713636	0.405887	0.423406	0.0502866	0.58544	0.508258	0.379563	0.526811	0.442691	0.374079	0.522045	0.188692	0.59673	0.327236	0.556322	0.292967	0.707523	0.461887	0.553437	0.606905	0.326069	0.592636	0.663876	0.683016	0.767723	0.295834	0.675616	0.541866	0.497377	0.510645	0.0461946	0.185303	0.407424	0.687823	0.751046	0.664113	0.627221	0.525752	0.494458	0.597241	0.143624	0.417198	0.744439	0.661028	0.654576	0.127706
8	0.066704	0.474793	0.280473	0.21367	0.440042	0.253785	0.32548	0.627726	0.654214	0.478452	0.554676	0.608688	0.659998	0.364902	0.259662	0.56209	0.553045	0.556848	0.765928	0.208661	0.544873	0.488525	0.412784	0.566238	0.191986	0.568578	0.623775	0.219644	0.576296	0.0580926	0.552682	0.736343	0.027447	0.601854	0.721271	0.793847	0.71324	0.736912	0.791194	0.659668	0.458367	0.476073	0.670126	0.505941	0.520231	0.669477	0.615305	0.681214	0.625151
9	0.35851	0.466899	0.457722	0.510837	0.379719	0.465228	0.510358	0.353235	0.442889	0.517663	0.462367	0.403472	0.46666	0.374426	0.409487	0.500531	0.44976	0.435214	0.404973	0.387541	0.299868	0.380058	0.423702	0.325093	0.39588	0.216671	0.259085	0.330269	0.371511	0.186397	0.4557	0.354551	0.223501	0.471914	0.416694	0.405204	0.254419	0.414481	0.412621	0.466779	0.418559	0.374763	0.986712	0.455581	0.58014	0.549155	0.263807	0.69333	0.565359
10	0.40672	0.67397	0.385792	0.711028	0.500737	0.480278	0.225475	0.668834	0.665983	0.507359	0.355287	0.732461	0.70036	0.409629	0.294669	0.0597042	0.601262	0.549738	0.438241	0.621853	0.250194	0.664195	0.431731	0.147923	0.507158	0.559652	0.603953	0.675203	0.161238	0.735595	0.378023	0.197275	0.841922	0.839124	0.87319	0.565972	0.70722	0.676786	0.83083	0.678714	0.718718	0.562024	0.830943	0.293502	0.456895	0.324153	0.428779	0.711688	0.470469
11	0.0684723	0.732358	0.381865	0.248428	0.277366	0.748427	0.486342	0.333286	0.71529	0.363153	0.825833	0.565794	0.312672	0.463276	0.384387	0.155	0.506798	0.318243	0.410154	0.479012	0.631924	0.181732	0.391993	0.832014	0.545591	0.475017	0.784364	0.470804	0.470804	0.657789	0.381445	0.416193	0.826089	0.409724	0.534764	0.753914	0.479012	0.485009	0.601232	0.625487	0.398585	0.63852	0.906422	0.743199	0.496346	0.883324	0.708357	0.884147	0.840538
12	0.220562	0.216828	0.162679	0.158878	0.283846	0.32218	0.311108	0.279252	0.353417	0.410826	0.258739	0.33186	0.194131	0.257473	0.586646	0.219722	0.235952	0.425514	0.539651	0.6533	0.21761	0.291742	0.643931	0.130201	0.237667	0.631512	0.244823	0.513211	0.715669	0.275048	0.617762	0.606638	0.68442	0.685227	0.714556	0.480522	0.165478	0.748835	0.701001	0.625269	0.711084	0.737199	0.421233	0.767385	0.7867	0.819591	0.627354	0.721713	0.777987
13	0.0734672	0.0353038	0.403745	0.591325	0.476813	0.759945	0.531933	0.474043	0.843073	0.0873987	0.207838	0.811829	0.555347	0.667226	0.368879	0.387813	0.41887	0.379933	0.334402	0.179892	0.146442	0.370496	0.479238	0.210133	0.638612	0.469892	0.622444	0.644358	0.782228	0.874751	0.479238	0.692594	0.58325	0.753814	0.706883	0.222845	0.576487	0.359557	0.557403	0.356048	0.289757	0.260969	0.408097	0.680647	0.566288	0.699933	0.376342	0.593671	0.70255
14	0.303199	0.164836	0.753018	0.283295	0.194805	0.426258	0.719687	0.14241	0.674143	0.422813	0.131075	0.515167	0.431222	0.767	0.466747	0.259602	0.861181	0.534726	0.664586	0.392182	0.79815	0.562871	0.240439	0.717549	0.488954	0.434901	0.815847	0.716297	0.540422	0.812916	0.462582	0.53341	0.798717	0.225636	0.328519	0.722347	0.282401	0.439672	0.418302	0.440324	0.537356	0.535822	0.467186	0.75269	0.56677	0.466309	0.751211	0.797866	0.527483
15	0.0341953	0.150227	0.196852	0.421782	0.613176	0.299746	0.316141	0.751865	0.440926	0.500589	0.310384	0.392186	0.772081	0.599603	0.592353	0.718914	0.336235	0.377404	0.681739	0.64363	0.356171	0.576374	0.587767	0.214516	0.0874606	0.697725	0.69584	0.484981	0.783262	0.632816	0.654299	0.394049	0.366205	0.832226	0.578551	0.72004	0.360016	0.749151	0.388471	0.821533	0.474405	0.453884	0.820386	0.588848	0.686078	0.310145	0.324884	0.668038	0.342485
16	0.20932	0.671752	0.448311	0.506946	0.504611	0.390106	0.165317	0.430481	0.304293	0.254331	0.291715	0.160697	0.483308	0.424052	0.400293	0.467148	0.546946	0.681587	0.151321	0.724321	0.760345	0.11067	0.434063	0.583088	0.293164	0.351583	0.340879	0.463952	0.178014	0.465114	0.364058	0.473693	0.62495	0.319071	0.652027	0.577827	0.347468	0.420206	0.274304	0.522694	0.138453	0.581668	0.312762	0.784644	0.828899	0.666192	0.574548	0.85233	0.514532
17	0.0889718	0.37778	0.191155	0.237779	0.436165	0.388263	0.161868	0.296226	0.170924	0.448706	0.281888	0.243701	0.232757	0.112937	0.326343	0.419451	0.467884	0.222937	0.411342	0.518298	0.254515	0.686541	0.614789	0.480186	0.430413	0.68579	0.79813	0.266711	0.582468	0.691028	0.485289	0.500612	0.597658	0.472478	0.503353	0.738503	0.256601	0.761933	0.593095	0.867389	0.638227	0.449446	0.36799	0.545717	0.322519	0.705622	0.736476	0.95025	0.445626
18	0.115833	0.528248	0.56149	0.41434	0.780442	0.579167	0.677253	0.548705	0.389859	0.577097	0.475252	0.846452	0.115226	0.336728	0.602146	0.582061	0.612065	0.479064	0.596235	0.655944	0.329375	0.361601	0.830962	0.442598	0.390465	0.178112	0.650368	0.311088	0.602552	0.567958	0.601739	0.647661	0.360817	0.301352	0.683896	0.658621	0.62309	0.186074	0.0725255	0.440714	0.762493	0.0930516	0.797121	0.385427	0.536699	0.308005	0.769942	0.71957	0.143937
19	0.845617	0.56186	0.619652	0.216965	0.580003	0.444784	0.425234	0.654673	0.627059	0.434815	0.474243	0.800145	0.556281	0.803956	0.140951	0.0640936	0.510397	0.587668	0.548651	0.369786	0.745184	0.473901	0.51862	0.463484	0.619329	0.591817	0.259967	0.26635	0.654362	0.383471	0.733287	0.719523	0.801567	0.675745	0.235197	0.671675	0.621751	0.699456	0.515195	0.48794	0.774204	0.202311	0.583507	0.13372	0.496167	0.551876	0.838038	0.361197	0.795052
20	0.0616703	0.182928	0.165593	0.445794	0.474431	0.647257	0.490572	0.557581	0.5756	0.574746	0.623789	0.336302	0.698151	0.603495	0.449682	0.463336	0.550242	0.706007	0.56747	0.512626	0.595735	0.688305	0.761331	0.702185	0.611411	0.267315	0.672155	0.571754	0.453577	0.485988	0.0611165	0.586445	0.664409	0.682276	0.643858	0.680379	0.527888	0.673693	0.677713	0.526799	0.522878	0.658737	0.635401	0.178658	0.683222	0.636817	0.535067	0.736204	0.644859
21	0.102395	0.156748	0.339933	0.553045	0.415623	0.140898	0.325902	0.433585	0.701895	0.483458	0.40811	0.267773	0.247136	0.343033	0.229825	0.400639	0.296131	0.688261	0.622775	0.328684	0.614916	0.0360398	0.547074	0.651189	0.515041	0.692191	0.69023	0.620884	0.468559	0.59626	0.463127	0.573391	0.618176	0.738214	0.73777	0.747215	0.717281	0.65975	0.73375	0.752173	0.557017	0.488911	0.692681	0.58096	0.314648	0.780336	0.627083	0.48805	0.791545
22	0.517881	0.228398	0.177165	0.448998	0.534641	0.400277	0.196129	0.738869	0.548203	0.0547448	0.412695	0.558069	0.476413	0.675311	0.67231	0.620023	0.709082	0.758623	0.559105	0.275196	0.53255	0.109835	0.5456	0.548983	0.322214	0.524959	0.396249	0.49793	0.699456	0.574323	0.408627	0.262194	0.505808	0.512896	0.526792	0.366276	0.545339	0.582264	0.342252	0.269575	0.871596	0.522339	0.554439	0.298172	0.673466	0.0971772	0.672541	0.389484	0.550543
23	0.27177	0.762781	0.791386	0.387164	0.789999	0.489939	0.554851	0.1923	0.432829	0.703977	0.75596	0.146737	0.66604	0.692095	0.619382	0.52572	0.90463	0.43676	0.834339	0.329961	0.789746	0.52344	0.75596	0.327607	0.261934	0.651485	0.802962	0.249039	0.630807	0.810913	0.359898	0.565736	0.307471	0.719448	0.312195	0.44427	0.578231	0.338777	0.313341	0.483278	0.689166	0.455582	0.257394	0.150301	0.874068	0.14129	0.43152	0.608004	0.731135
24	0.235521	0.400286	0.45757	0.513649	0.462403	0.18256	0.535402	0.204878	0.354755	0.284779	0.490547	0.476133	0.394385	0.462322	0.356018	0.273298	0.521988	0.403873	0.281554	0.177344	0.466033	0.348397	0.376945	0.377022	0.193045	0.496545	0.581191	0.375956	0.203035	0.338308	0.321322	0.386666	0.461355	0.239101	0.505869	0.493222	0.440882	0.735674	0.491682	0.77847	0.922033	0.592591	0.753071	0.652322	0.493222	0.756731	0.297562	0.671764	0.415322
25	0.68243	0.666572	0.685033	0.234779	0.32806	0.503114	0.425169	0.770377	0.773381	0.7702	0.605597	0.398443	0.49584	0.561002	0.43328	0.187022	0.509885	0.192576	0.44118	0.236224	0.644143	0.442418	0.507628	0.741143	0.640685	0.505622	0.646898	0.677846	0.688702	0.0174811	0.540151	0.162322	0.0687365	0.239681	0.631161	0.46929	0.374892	0.248755	0.193201	0.695331	0.516653	0.70209	0.783247	0.687625	0.561496	0.635588	0.512894	0.575525	0.633261
26	0.0162553	0.06438	0.736117	0.815265	0.0373699	0.231574	0.530539	0.532508	0.568452	0.509815	0.609823	0.54332	0.623841	0.524625	0.325659	0.556776	0.171489	0.537918	0.619889	0.559701	0.804148	0.479675	0.441136	0.258624	0.41957	0.644931	0.645384	0.380912	0.786785	0.583901	0.490293	0.526844	0.170089	0.790738	0.559458	0.634451	0.628238	0.4982	0.339926	0.436267	0.435052	0.487822	0.708574	0.33926	0.413803	0.809082	0.780416	0.470554	0.764077
27	0.50407	0.523349	0.153508	0.644343	0.737512	0.366956	0.410683	0.559249	0.086651	0.528502	0.699703	0.101543	0.514398	0.799983	0.620472	0.213222	0.655543	0.377893	0.343712	0.761351	0.568813	0.803557	0.243942	0.240262	0.73075	0.217122	0.33027	0.530167	0.669269	0.371344	0.657188	0.382046	0.337977	0.522136	0.675028	0.171353	0.420721	0.280585	0.720465	0.84287	0.371202	0.658419	0.689388	0.236182	0.736097	0.729673	0.627033	0.736215	0.107399
28	0.0247663	0.425713	0.251763	0.246817	0.16755	0.415457	0.241399	0.571961	0.291604	0.239968	0.696177	0.406926	0.538133	0.683403	0.629859	0.539349	0.433628	0.71488	0.534482	0.414744	0.241578	0.454404	0.354827	0.769762	0.754869	0.484624	0.348134	0.767499	0.538863	0.461207	0.637131	0.479737	0.312437	0.763458	0.138219	0.339522	0.696177	0.352813	0.369294	0.706225	0.457075	0.779668	0.793627	0.401975	0.495386	0.814283	0.664262	0.639391	0.725335
29	0.254767	0.717627	0.205857	0.547486	0.422613	0.497001	0.200026	0.776521	0.656687	0.303083	0.299512	0.501507	0.178256	0.556925	0.536432	0.411015	0.672753	0.313711	0.576449	0.139969	0.231749	0.640986	0.790544	0.759719	0.540385	0.280095	0.327801	0.787899	0.517405	0.637563	0.668538	0.135065	0.670649	0.681791	0.12511	0.716767	0.843215	0.379101	0.456029	0.686602	0.479782	0.17334	0.740447	0.212877	0.486666	0.794034	0.677636	0.434817	0.748714
30	0.110897	0.392946	0.186831	0.518026	0.624051	0.520725	0.329693	0.493707	0.559912	0.648318	0.729743	0.619984	0.662963	0.125888	0.776287	0.806077	0.711462	0.316453	0.650288	0.0479865	0.656166	0.68761	0.435149	0.840294	0.498032	0.665375	0.452227	0.445273	0.728675	0.603033	0.657628	0.673984	0.322802	0.671366	0.20259	0.613339	0.603551	0.753152	0.620493	0.348346	0.174511	0.519106	0.510194	0.643124	0.683415	0.195693	0.206814	0.308556	0.16581
31	0.274493	0.486963	0.696241	0.512083	0.487281	0.266461	0.428925	0.83525	0.578848	0.368918	0.5	0.620955	0.59243	0.0427292	0.619157	0.0706049	0.679583	0.289429	0.48315	0.399303	0.457485	0.372182	0.322637	0.624244	0.123834	0.560136	0.359785	0.590586	0.429548	0.306727	0.0976363	0.736759	0.620356	0.602831	0.650406	0.645181	0.652716	0.71396	0.343831	0.0645947	0.648378	0.513673	0.492368	0.56702	0.52891	0.434855	0.527959	0.717841	0.607087
[truncated: 23 more columns]

## Sheet: Fig3B_Preds_TDmodel
1	0	0	0.128557	0.128557	0.230164	0.310472	0.230164	0.310472	0.373945	0.424112	0.356949	0.463762	0.410679	0.43615	0.495101	0.51987	0.456282	0.472193	0.539447	0.484769	0.511704	0.537924	0.532992	0.536721	0.552765	0.532823	0.565446	0.549684	0.575469	0.563011	0.573544	0.566395	0.559223	0.564874	0.57055	0.558021	0.586595	0.579503	0.595747	0.583016	0.606351	0.60298	0.587987	0.62213	0.589722	0.62027	0.635795	0.591093	0.634633
2	0	0.0566238	0	0.108451	0.155889	0.0566238	0.199308	0.23905	0.108451	0.155889	0.275425	0.308719	0.19693	0.339193	0.364707	0.236873	0.390439	0.413991	0.273432	0.435548	0.306895	0.337524	0.4529	0.471162	0.363179	0.38904	0.485498	0.410332	0.429821	0.498619	0.447658	0.466364	0.513008	0.481106	0.494599	0.509329	0.523012	0.523799	0.538434	0.535133	0.546227	0.547256	0.556382	0.55533	0.568256	0.567294	0.576067	0.579125	0.584097
3	0	0.175884	0	0.175884	0.293832	0.293832	0.372929	0.425972	0.322363	0.461542	0.485396	0.341496	0.450827	0.404892	0.47821	0.496574	0.447406	0.475917	0.508888	0.44447	0.473947	0.517147	0.493715	0.456405	0.522685	0.526399	0.431385	0.465173	0.478323	0.446084	0.487831	0.475029	0.503025	0.462649	0.443875	0.435572	0.422982	0.467981	0.476194	0.50637	0.545787	0.566024	0.606028	0.632855	0.538544	0.525235	0.520377	0.541507	0.544765
4	0	0	0.214996	0.214996	0.35027	0.35027	0.435382	0.488935	0.435382	0.464852	0.507476	0.431157	0.486276	0.534295	0.55117	0.561787	0.520956	0.568467	0.514893	0.542777	0.538962	0.498729	0.528792	0.554106	0.547707	0.559608	0.505857	0.509319	0.535455	0.475499	0.456399	0.551899	0.504469	0.502158	0.474626	0.473172	0.513626	0.570488	0.595942	0.611381	0.631719	0.670245	0.578247	0.557399	0.658132	0.587131	0.562989	0.557829	0.547799
5	0	0	0.229922	0.368707	0.229922	0.452478	0.368707	0.503044	0.386494	0.467582	0.463215	0.512161	0.53907	0.509525	0.555312	0.537479	0.565116	0.571034	0.554351	0.564536	0.574606	0.570684	0.510778	0.50841	0.470821	0.538235	0.514116	0.54025	0.488824	0.458998	0.556024	0.440996	0.565546	0.430129	0.489554	0.591408	0.505309	0.561089	0.652888	0.65017	0.594758	0.648529	0.687367	0.562771	0.635603	0.670982	0.70092	0.679565	0.534303
6	0	0	0.213682	0.213682	0.352833	0.443448	0.352833	0.502457	0.443448	0.540883	0.502457	0.540883	0.518779	0.551513	0.572829	0.539582	0.517932	0.565907	0.550961	0.535074	0.562124	0.572469	0.532611	0.586476	0.595597	0.554409	0.56052	0.574715	0.531566	0.587938	0.543402	0.583985	0.643677	0.679974	0.593975	0.640045	0.677609	0.553352	0.621155	0.702071	0.601742	0.634449	0.643275	0.605538	0.679713	0.703441	0.655138	0.718893	0.604009
7	0	0	0.246629	0.246629	0.39151	0.476619	0.39151	0.526616	0.476619	0.555987	0.526616	0.555987	0.57324	0.57324	0.583376	0.583376	0.58933	0.520876	0.484161	0.592828	0.594882	0.531047	0.527635	0.490135	0.534556	0.556585	0.505138	0.492197	0.54337	0.565828	0.467314	0.452696	0.510568	0.546559	0.444109	0.507518	0.499248	0.568151	0.552145	0.573009	0.514786	0.639437	0.690717	0.463993	0.490958	0.567343	0.603493	0.648365	0.695961
8	0	0	0.224123	0.361341	0.224123	0.445353	0.496789	0.361341	0.445353	0.52828	0.43334	0.425986	0.484112	0.421483	0.520519	0.482174	0.542809	0.556456	0.519332	0.542082	0.501363	0.556011	0.564539	0.53108	0.485827	0.56976	0.509508	0.45812	0.441157	0.472619	0.49422	0.513482	0.463259	0.444303	0.538501	0.553818	0.496146	0.552489	0.563196	0.586984	0.64695	0.544335	0.683664	0.620839	0.579627	0.706142	0.631854	0.500486	0.586371
9	0	0	0.149783	0.149783	0.256356	0.256356	0.332183	0.332183	0.386136	0.346121	0.424524	0.396053	0.43158	0.451837	0.471271	0.456857	0.474843	0.445084	0.447625	0.466466	0.468274	0.481679	0.442952	0.464949	0.492504	0.440585	0.500206	0.505686	0.423251	0.509585	0.450931	0.430612	0.512359	0.416154	0.474319	0.405868	0.478578	0.49881	0.544707	0.530312	0.53865	0.577364	0.544583	0.512357	0.502788	0.548804	0.551808	0.459295	0.582416
10	0	0	0.185317	0.185317	0.310877	0.310877	0.395948	0.395948	0.453587	0.409363	0.49264	0.519099	0.462676	0.498798	0.537027	0.523272	0.504949	0.539854	0.52744	0.551089	0.498454	0.558701	0.523039	0.495472	0.563858	0.476794	0.508364	0.523129	0.539757	0.485529	0.506799	0.528693	0.514282	0.499303	0.489539	0.502738	0.47939	0.495862	0.570165	0.565506	0.58273	0.537064	0.563459	0.624363	0.652571	0.513196	0.518767	0.613198	0.566221
11	0	0	0.208958	0.208958	0.339086	0.275597	0.380586	0.420123	0.445967	0.470589	0.486683	0.512039	0.438528	0.418562	0.52783	0.537663	0.406128	0.398384	0.543787	0.457051	0.5476	0.493586	0.452849	0.486486	0.511917	0.490969	0.527753	0.514708	0.466003	0.537616	0.435672	0.416783	0.543757	0.484093	0.468509	0.510426	0.526825	0.437232	0.600526	0.505195	0.587056	0.558984	0.533113	0.598498	0.533098	0.564905	0.62424	0.564895	0.573751
12	0	0.0769413	0	0.0769413	0.145916	0.20775	0.145916	0.263182	0.312874	0.20775	0.263182	0.354668	0.310121	0.354953	0.394888	0.395144	0.431174	0.430944	0.460514	0.463473	0.492428	0.515632	0.489775	0.539186	0.560302	0.516007	0.576479	0.539523	0.557851	0.593733	0.606448	0.574281	0.617847	0.591763	0.604682	0.628065	0.616263	0.632153	0.639694	0.643358	0.653974	0.653157	0.665959	0.665227	0.673578	0.673664	0.681065	0.684482	0.681142
13	0	0.235382	0	0.235382	0.373526	0.373526	0.454602	0.502185	0.454602	0.530111	0.473082	0.502185	0.51303	0.456692	0.503411	0.536476	0.530831	0.550236	0.473504	0.558312	0.489633	0.439859	0.493532	0.522744	0.525033	0.470101	0.542177	0.553582	0.437862	0.49236	0.560276	0.524345	0.564204	0.469698	0.437625	0.493091	0.451354	0.530609	0.418802	0.620212	0.389955	0.56905	0.539024	0.494574	0.521402	0.599063	0.45017	0.529914	0.660388
14	0	0.166421	0	0.166421	0.282131	0.362582	0.282131	0.376378	0.362582	0.42811	0.418518	0.45741	0.464079	0.484451	0.446947	0.477176	0.461111	0.498194	0.487024	0.470666	0.4629	0.446127	0.493667	0.476606	0.50966	0.520779	0.497797	0.47039	0.52851	0.451335	0.491745	0.508323	0.438086	0.428874	0.51985	0.422469	0.527864	0.520595	0.460157	0.515541	0.528502	0.500667	0.512028	0.556667	0.566304	0.535266	0.602304	0.55198	0.551424
15	0	0	0.258007	0.258007	0.40052	0.40052	0.479239	0.479239	0.52272	0.437832	0.414961	0.546737	0.487215	0.527125	0.560003	0.56733	0.464283	0.514459	0.571378	0.573614	0.457286	0.425707	0.574848	0.408263	0.575531	0.483516	0.525082	0.575907	0.491228	0.548042	0.529342	0.465507	0.475836	0.430248	0.52084	0.495659	0.446902	0.466859	0.460811	0.477883	0.55054	0.600103	0.55997	0.652199	0.627479	0.51238	0.6426	0.625913	0.565737
16	0	0	0.0790475	0.148447	0.0790475	0.204127	0.258259	0.148447	0.305785	0.209376	0.34751	0.262868	0.304582	0.346454	0.383215	0.41024	0.439216	0.384143	0.416304	0.459406	0.444539	0.482381	0.469329	0.485844	0.505592	0.502552	0.515011	0.531199	0.522929	0.540162	0.55853	0.568766	0.532902	0.546906	0.578393	0.558561	0.574683	0.587485	0.582947	0.600077	0.611131	0.580985	0.583309	0.620837	0.591802	0.597977	0.629358	0.609288	0.631589
17	0	0	0.0706262	0.133857	0.0706262	0.133857	0.190467	0.190467	0.24115	0.237581	0.28333	0.282956	0.324289	0.323954	0.35739	0.390594	0.416752	0.44374	0.360659	0.467903	0.393521	0.489535	0.508902	0.419373	0.446087	0.526241	0.541765	0.470003	0.552094	0.564911	0.491415	0.572816	0.587032	0.507017	0.524927	0.599759	0.544157	0.611154	0.561374	0.61816	0.573592	0.587727	0.627627	0.597186	0.598517	0.636104	0.640497	0.610041	0.644431
18	0	0.219901	0	0.219901	0.354046	0.354046	0.435877	0.435877	0.485796	0.485796	0.449922	0.494364	0.516248	0.534824	0.521474	0.538012	0.546156	0.553069	0.548101	0.554255	0.49096	0.519398	0.558009	0.47042	0.560299	0.440542	0.561697	0.422316	0.562549	0.411198	0.470741	0.496743	0.522926	0.440738	0.472572	0.422435	0.441855	0.411271	0.537111	0.463577	0.528559	0.521686	0.491787	0.604467	0.506535	0.586228	0.495409	0.554765	0.496246
19	0	0	0.229892	0.229892	0.367482	0.449829	0.29858	0.499114	0.528611	0.408592	0.474433	0.546264	0.55683	0.444938	0.563154	0.566938	0.496186	0.526859	0.569204	0.476314	0.501658	0.514965	0.461231	0.437036	0.538098	0.551942	0.422556	0.491327	0.482791	0.52395	0.518841	0.474573	0.540418	0.513923	0.580995	0.565138	0.482668	0.646518	0.546432	0.488029	0.644496	0.590878	0.587957	0.554119	0.555867	0.510233	0.630433	0.604167	0.634869
20	0	0	0.283447	0.437837	0.283447	0.521931	0.437837	0.521931	0.567736	0.592686	0.489484	0.606275	0.47181	0.540436	0.613678	0.617709	0.619906	0.577816	0.542849	0.57913	0.519923	0.48839	0.598892	0.471214	0.609656	0.615519	0.461859	0.535016	0.618712	0.620452	0.496611	0.58577	0.589574	0.680761	0.64021	0.732501	0.604179	0.710414	0.514876	0.528264	0.70603	0.606815	0.609167	0.692224	0.615252	0.562833	0.668268	0.69682	0.54212
21	0	0	0.110716	0.12618	0.226805	0.214473	0.30705	0.371042	0.297215	0.3632	0.422075	0.415821	0.447308	0.457784	0.491248	0.467431	0.498941	0.502472	0.511422	0.52407	0.54411	0.534023	0.552047	0.544627	0.560503	0.550957	0.565551	0.573164	0.577189	0.58326	0.58647	0.591312	0.582269	0.578408	0.571979	0.575058	0.566852	0.575095	0.584771	0.587932	0.610501	0.595648	0.598059	0.616167	0.585152	0.589689	0.614422	0.613031	0.593307
22	0	0	0.178823	0.178823	0.301486	0.301486	0.385625	0.385625	0.400869	0.453796	0.44334	0.482929	0.490102	0.515005	0.510085	0.532087	0.528712	0.54149	0.501334	0.507783	0.480238	0.527133	0.540407	0.508239	0.549511	0.484975	0.511488	0.513285	0.487204	0.530908	0.542996	0.513017	0.508816	0.488253	0.527842	0.556208	0.554231	0.516523	0.602821	0.634795	0.5756	0.627595	0.616123	0.566846	0.614787	0.587193	0.580986	0.590685	0.624075
23	0	0	0.218279	0.218279	0.349176	0.349176	0.427673	0.427673	0.474745	0.474745	0.502974	0.502974	0.519901	0.530053	0.53614	0.447026	0.539791	0.54198	0.413475	0.466231	0.470417	0.424992	0.500378	0.473138	0.50201	0.518345	0.529119	0.519324	0.529706	0.535581	0.463057	0.423089	0.46658	0.425201	0.544872	0.502437	0.592455	0.515853	0.646437	0.556799	0.57676	0.491274	0.435602	0.552376	0.585761	0.494146	0.642423	0.39803	0.574353
24	0	0	0.0920002	0.0920002	0.168749	0.232775	0.168749	0.232775	0.286186	0.286186	0.330744	0.330744	0.367915	0.367915	0.398924	0.398924	0.424792	0.424792	0.446372	0.446372	0.452144	0.452144	0.456959	0.460977	0.46919	0.476558	0.471179	0.485069	0.489556	0.48817	0.484427	0.48389	0.487013	0.495673	0.486048	0.493272	0.505527	0.495446	0.511696	0.503285	0.524083	0.516842	0.541433	0.521135	0.538973	0.555907	0.553855	0.557779	0.552012
25	0	0	0.19899	0.19899	0.329194	0.329194	0.414389	0.414389	0.470134	0.470134	0.50661	0.50661	0.530476	0.530476	0.546093	0.546093	0.556311	0.505604	0.479112	0.562997	0.567372	0.461777	0.570234	0.501141	0.572107	0.573333	0.476192	0.574135	0.510573	0.482363	0.523953	0.463905	0.451827	0.491118	0.469633	0.443924	0.506282	0.438753	0.503604	0.512733	0.546038	0.606982	0.552011	0.646858	0.498008	0.639772	0.635136	0.575555	0.626295
26	0	0.191426	0	0.146097	0.319845	0.405996	0.289436	0.463791	0.340267	0.419696	0.502563	0.472982	0.508729	0.528573	0.53271	0.548797	0.546023	0.55959	0.5124	0.535172	0.521501	0.505121	0.530289	0.495949	0.547174	0.524137	0.543046	0.513172	0.555732	0.518913	0.490361	0.520388	0.539542	0.553381	0.495202	0.478306	0.562665	0.466972	0.614222	0.550026	0.575334	0.588561	0.571346	0.622721	0.553844	0.589637	0.572068	0.548056	0.590121
27	0	0	0.231195	0.231195	0.367865	0.367865	0.448656	0.448656	0.496416	0.524649	0.496416	0.541339	0.551205	0.452012	0.557037	0.560485	0.425763	0.562523	0.491091	0.482883	0.521501	0.444012	0.49367	0.539478	0.523026	0.467742	0.550105	0.435062	0.48838	0.48375	0.519898	0.444525	0.53853	0.421337	0.476908	0.480266	0.485404	0.44048	0.590776	0.52128	0.610127	0.611984	0.537886	0.562171	0.6218	0.671406	0.636157	0.657792	0.636954
28	0	0	0.152244	0.152244	0.264334	0.264334	0.346859	0.346859	0.378208	0.407619	0.430699	0.469345	0.452352	0.468388	0.467683	0.485287	0.509536	0.496574	0.517846	0.527389	0.511122	0.533507	0.528557	0.515627	0.502462	0.541393	0.521432	0.49277	0.536147	0.546981	0.515045	0.554958	0.53142	0.531445	0.51409	0.501331	0.543519	0.550759	0.565496	0.544652	0.560832	0.561	0.573036	0.594566	0.582235	0.603551	0.561485	0.573156	0.536226
29	0	0	0.280207	0.280207	0.423156	0.320467	0.443695	0.496083	0.533287	0.506561	0.538632	0.449578	0.509562	0.554994	0.563341	0.437475	0.46491	0.503388	0.414695	0.389078	0.537013	0.554168	0.478698	0.421729	0.562919	0.464695	0.495355	0.532915	0.517274	0.441409	0.552077	0.459164	0.402706	0.514453	0.48565	0.542658	0.659736	0.578266	0.566475	0.677902	0.676344	0.518897	0.647614	0.574947	0.496493	0.71328	0.515742	0.483195	0.629401
30	0	0	0.213665	0.213665	0.349594	0.349594	0.436068	0.436068	0.491081	0.491081	0.526079	0.471448	0.548344	0.507877	0.458958	0.536765	0.555142	0.505643	0.535343	0.512202	0.484884	0.554238	0.566258	0.522137	0.573905	0.491205	0.526158	0.57877	0.493763	0.527785	0.581865	0.529202	0.494798	0.550331	0.563773	0.473813	0.517692	0.569725	0.59764	0.648501	0.595987	0.647449	0.680857	0.645433	0.678906	0.666686	0.617919	0.665445	0.539494
31	0	0	0.206838	0.206838	0.341608	0.341608	0.42942	0.42942	0.486636	0.486636	0.474583	0.516063	0.523917	0.548207	0.493756	0.528556	0.564035	0.525013	0.501896	0.548922	0.53386	0.5645	0.525317	0.554686	0.518922	0.54912	0.564629	0.544953	0.525401	0.499841	0.512581	0.540821	0.53252	0.509888	0.539067	0.50448	0.558079	0.553277	0.486209	0.572972	0.584527	0.562981	0.570511	0.627901	0.622995	0.665294	0.662098	0.655432	0.689659
[truncated: 23 more columns]
