# Supplementary material for: Language statistical learning responds to reinforcement learning principles rooted in the striatum
Source: PLoS Biol. 2021 Sep 7;19(9):e3001119. doi: 10.1371/journal.pbio.3001119 (PMC8448350; doi:10.1371/journal.pbio.3001119)
Supplement: S3 Data — (XLSX) [file pbio.3001119.s014.xlsx]

## Sheet: S1A_RTs_participants
1	0.224175	0.412491	0.143492	0.794553	0.270664	0.67169	0.153837	0.179975	0.468196	0.250928	0.23662	0.748064	0.254986	0.789108	0.269199	0.749307	0.334994	0.719696	0.390663	0.708229	0.75485	0.2111	0.300119	0.751472	0.488596	0.699276	0.645139	0.268712	0.805388	0.639256	0.1476	0.758348	0.330776	0.840657	0.583804	0.779894	0.788696	0.315068	0.641728	0.764648	0.574545	0.40133	0.258453	0.743995	0.720695	0.178759	0.251394	0.589412	0.645517
2	0.318442	0.1245	0.414489	0.432814	0.329449	0.365746	0.104313	0.340947	0.26864	0.197559	0.244495	0.299136	0.429855	0.260556	0.498249	0.446351	0.155803	0.312941	0.628185	0.581129	0.698766	0.422971	0.303085	0.332565	0.768757	0.445689	0.585852	0.421826	0.684474	0.534884	0.754153	0.615103	0.574917	0.435448	0.269299	0.783313	0.455643	0.408646	0.55234	0.653322	0.507463	0.56094	0.451822	0.622533	0.293964	0.861593	0.619852	0.812656	0.730186
3	0.16015	0.125788	0.15885	0.103175	0.183127	0.0987982	0.186234	0.174622	0.169454	0.204954	0.165572	0.127105	0.170611	0.650088	0.425439	0.725544	0.161525	0.68127	0.423253	0.677589	0.612626	0.579364	0.726829	0.269249	0.6345	0.474674	0.543085	0.512182	0.717856	0.495469	0.72485	0.520004	0.714268	0.5722	0.159849	0.418709	0.584746	0.75307	0.67016	0.702823	0.607481	0.652121	0.775231	0.716697	0.710704	0.567265	0.707577	0.765916	0.708399
4	0.487118	0.571561	0.568923	0.509821	0.525107	0.576497	0.723327	0.412829	0.596239	0.736587	0.738671	0.37054	0.391481	0.659777	0.0754912	0.590069	0.583053	0.806056	0.641118	0.505785	0.530975	0.192244	0.610407	0.711461	0.590557	0.561814	0.46246	0.622654	0.333877	0.456278	0.525275	0.550855	0.408433	0.558167	0.654015	0.544855	0.778983	0.30422	0.271159	0.592021	0.787998	0.376522	0.704367	0.0405463	0.739579	0.768502	0.63381	0.512006	0.650046
5	0.0947569	0.5304	0.516236	0.115727	0.516236	0.223044	0.61882	0.415326	0.61554	0.117416	0.281131	0.474936	0.313263	0.412877	0.0499319	0.418394	0.417473	0.7277	0.651982	0.238724	0.506462	0.667979	0.537936	0.520646	0.65327	0.645657	0.541071	0.776183	0.578676	0.677701	0.472891	0.570657	0.641605	0.755021	0.579138	0.696551	0.464407	0.803288	0.698547	0.523638	0.720388	0.681547	0.653413	0.780969	0.599444	0.630946	0.751268	0.731062	0.482966
6	0.166539	0.478857	0.562973	0.391907	0.618076	0.799403	0.579455	0.767717	0.361733	0.100546	0.835278	0.149794	0.611222	0.766635	0.556671	0.453406	0.661919	0.202062	0.364067	0.541843	0.674599	0.66702	0.411802	0.802728	0.589263	0.333509	0.584858	0.856813	0.709844	0.47701	0.143479	0.61887	0.508289	0.625199	0.0638136	0.793511	0.536826	0.547517	0.665374	0.290785	0.303291	0.577322	0.283895	0.727261	0.48911	0.686161	0.708178	0.621249	0.663273
7	0.209769	0.106974	0.246217	0.233529	0.234265	0.243769	0.248553	0.194895	0.241462	0.285535	0.262485	0.27545	0.212658	0.174304	0.285535	0.193182	0.285675	0.303548	0.209126	0.629916	0.273995	0.29822	0.319997	0.117258	0.215653	0.687132	0.733674	0.728876	0.713881	0.504776	0.750228	0.665559	0.631935	0.816939	0.726161	0.774359	0.783088	0.316334	0.257306	0.708773	0.710043	0.667638	0.760764	0.523357	0.735853	0.722882	0.604803	0.623831	0.803613
8	0.242093	0.244479	0.324917	0.15429	0.198996	0.187504	0.25152	0.181488	0.303878	0.197894	0.108606	0.217288	0.311492	0.221535	0.229851	0.263219	0.206032	0.241766	0.3102	0.255877	0.236078	0.23741	0.475939	0.317948	0.360576	0.801103	0.383273	0.771679	0.793265	0.596996	0.650615	0.835191	0.710699	0.655626	0.823528	0.72934	0.688593	0.618087	0.624867	0.533957	0.270166	0.338335	0.609561	0.503122	0.629308	0.742622	0.39565	0.723702	0.72673
9	0.130533	0.36574	0.417209	0.316187	0.613309	0.313065	0.385261	0.38013	0.455472	0.683487	0.275152	0.577795	0.766374	0.581984	0.416329	0.464464	0.64683	0.31854	0.499246	0.686416	0.59295	0.232386	0.64476	0.347882	0.417649	0.579119	0.526822	0.573152	0.250275	0.229333	0.360717	0.508521	0.0318634	0.754002	0.444721	0.331443	0.537412	0.0641113	0.558034	0.69569	0.372484	0.56071	0.70556	0.285005	0.255404	0.717448	0.50083	0.829177	0.736658
10	0.169016	0.225597	0.305651	0.309821	0.183729	0.321135	0.331513	0.348958	0.216477	0.384096	0.273346	0.279217	0.418804	0.826961	0.654007	0.181495	0.728902	0.632476	0.704361	0.12675	0.598704	0.515088	0.673155	0.47022	0.400704	0.66307	0.449771	0.648778	0.72075	0.614775	0.709965	0.738797	0.575399	0.296324	0.627106	0.417683	0.495086	0.713391	0.715974	0.667045	0.557018	0.655829	0.0566452	0.823891	0.678578	0.361086	0.615865	0.438826	0.684824
11	0.220694	0.420085	0.496358	0.496741	0.495899	0.421653	0.317746	0.487554	0.429215	0.471119	0.343843	0.351764	0.292746	0.22735	0.371562	0.414573	0.533832	0.131046	0.601236	0.381992	0.538403	0.467075	0.322412	0.52811	0.194422	0.49812	0.351275	0.48809	0.1402	0.464636	0.476082	0.329817	0.461589	0.376295	0.270687	0.372994	0.471805	0.575199	0.418891	0.394358	0.526659	0.50394	0.403982	0.504246	0.64704	0.626139	0.951962	0.887922	0.842829
12	0.128963	0.318447	0.554704	0.669076	0.518153	0.618935	0.568869	0.42483	0.515958	0.555691	0.44565	0.62157	0.351542	0.447032	0.458318	0.580589	0.493586	0.475424	0.475424	0.663746	0.350086	0.650967	0.13821	0.294339	0.612885	0.597611	0.501977	0.668899	0.218164	0.734289	0.407549	0.687214	0.364954	0.639626	0.436587	0.581367	0.763567	0.483402	0.802074	0.586028	0.802074	0.484201	0.758627	0.627754	0.253545	0.773238	0.690981	0.556875	0.51516
13	0.475258	0.205672	0.490683	0.176811	0.226956	0.510797	0.606854	0.185042	0.251406	0.146234	0.759795	0.709835	0.581195	0.641183	0.563535	0.555731	0.704568	0.362217	0.541075	0.648199	0.541204	0.769234	0.69596	0.355528	0.547385	0.0846991	0.751553	0.151296	0.738036	0.479532	0.73683	0.328092	0.650445	0.389857	0.150166	0.174107	0.775802	0.489256	0.377094	0.352323	0.699573	0.698152	0.882889	0.58926	0.516114	0.495354	0.768403	0.715469	0.651978
14	0.439512	0.999457	0.415723	0.523214	0.268131	0.473082	0.303407	0.660434	0.572755	0.415215	0.202707	0.682563	0.586761	0.381041	0.576204	0.570579	0.658908	0.621493	0.431674	0.496837	0.411034	0.535844	0.513428	0.444798	0.299555	0.513558	0.195458	0.431931	0.510947	0.33438	0.274434	0.469306	0.571347	0.541688	0.503239	0.586127	0.411413	0.353601	0.494093	0.519954	0.49945	0.361404	0.499058	0.590178	0.462673	0.360078	0.444669	0.484429	0.452684
15	0.128956	0.208576	0.125109	0.352856	0.268213	0.259426	0.29453	0.345203	0.164427	0.227246	0.154786	0.290265	0.178787	0.421553	0.317587	0.320646	0.412021	0.397004	0.208576	0.409344	0.291509	0.258172	0.155643	0.239386	0.318787	0.543469	0.397847	0.54272	0.49594	0.627437	0.820947	0.76601	0.351824	0.800599	0.726264	0.662304	0.738288	0.640503	0.619055	0.746176	0.579477	0.591677	0.750154	0.656545	0.442647	0.813514	0.677094	0.745222	0.598582
16	0.626654	0.00832483	0.173366	0.218246	0.467393	0.281117	0.569099	0.704732	0.625027	0.514822	0.616576	0.170072	0.639832	0.513665	0.471719	0.380805	0.605845	0.502667	0.521761	0.361884	0.747064	0.526093	0.376446	0.122061	0.656206	0.349412	0.564834	0.68033	0.682592	0.35443	0.184072	0.807148	0.563695	0.633402	0.7718	0.593893	0.619037	0.52898	0.618218	0.737315	0.654637	0.325598	0.579291	0.473163	0.658293	0.615207	0.659074	0.47605	0.209294
17	0.822146	0.690823	0.315044	0.495814	0.0461265	0.463679	0.741483	0.304185	0.79575	0.7053	0.182953	0.591718	0.773016	0.499749	0.645994	0.450362	0.809242	0.712534	0.606155	0.694176	0.681269	0.479368	0.84663	0.5731	0.592237	0.77201	0.725827	0.474548	0.375756	0.388765	0.0582497	0.161067	0.761129	0.66346	0.457812	0.532617	0.635121	0.495993	0.370567	0.604103	0.420818	0.381648	0.783268	0.772639	0.382324	0.590681	0.466527	0.0666592	0.557452
18	0.191018	0.278515	0.546517	0.181673	0.270069	0.381806	0.343708	0.276749	0.353891	0.330293	0.28942	0.606827	0.414987	0.329939	0.573536	0.204217	0.113542	0.66351	0.369414	0.308032	0.455502	0.519822	0.249899	0.608735	0.369228	0.350421	0.449156	0.577056	0.566078	0.671682	0.513424	0.787488	0.462659	0.565685	0.672035	0.664939	0.532795	0.559183	0.683747	0.349328	0.572948	0.761648	0.420244	0.609117	0.221928	0.937666	0.398567	0.432187	0.902677
19	0.75329	0.633046	0.396827	0.781666	0.433261	0.538304	0.555707	0.742354	0.666605	0.309573	0.241062	0.226748	0.448349	0.489085	0.705298	0.575022	0.522576	0.241652	0.681469	0.600311	0.764025	0.741861	0.749801	0.563647	0.507931	0.146347	0.47027	0.217617	0.68994	0.132368	0.494239	0.666749	0.715899	0.0968556	0.0479761	0.379384	0.622203	0.450263	0.634541	0.663303	0.647883	0.39868	0.490212	0.410944	0.706502	0.619625	0.670034	0.61139	0.114871
[truncated: 23 more columns]

## Sheet: S1A_Preds_RWmodel
1	0	0	0.04	0.04	0.0784	0.0784	0.115264	0.150653	0.115264	0.184627	0.217242	0.150653	0.248553	0.184627	0.27861	0.218547	0.308941	0.249805	0.336583	0.279813	0.30862	0.36312	0.39001	0.336275	0.41441	0.362824	0.388311	0.437834	0.413755	0.438741	0.461571	0.462607	0.483108	0.485039	0.50689	0.527476	0.546116	0.504984	0.526384	0.564732	0.581817	0.543729	0.561443	0.597009	0.612022	0.577511	0.594694	0.626182	0.640073
2	0	0.04	0	0.0784	0.04	0.115264	0.150653	0.0784	0.115264	0.184627	0.150653	0.184627	0.217242	0.217242	0.249968	0.248553	0.27861	0.279969	0.307466	0.310307	0.336367	0.362913	0.339494	0.365915	0.388396	0.392753	0.41286	0.417042	0.436346	0.441563	0.459864	0.481469	0.464962	0.487342	0.503267	0.523137	0.542129	0.508788	0.526837	0.560361	0.544227	0.560984	0.577821	0.577129	0.592684	0.594385	0.609305	0.607673	0.624827
3	0	0	0.05	0.05	0.0975	0.0975	0.142625	0.142625	0.185494	0.226219	0.264908	0.301663	0.187869	0.33658	0.369751	0.230221	0.270286	0.401263	0.309028	0.343576	0.433575	0.464396	0.378235	0.491176	0.516618	0.409323	0.540787	0.440792	0.468752	0.563747	0.495315	0.521757	0.58556	0.546941	0.569955	0.606282	0.623468	0.589903	0.642182	0.610294	0.659753	0.674622	0.630828	0.688855	0.647889	0.705202	0.719837	0.665507	0.683068
4	0	0.04	0	0.04	0.0784	0.115264	0.0784	0.115264	0.150653	0.150653	0.184627	0.184627	0.217242	0.217242	0.249911	0.248553	0.27861	0.281451	0.310193	0.308771	0.33642	0.339201	0.362963	0.367233	0.393796	0.388444	0.418044	0.414056	0.438464	0.442384	0.460925	0.465708	0.482488	0.503189	0.488186	0.523061	0.541344	0.509963	0.527964	0.559416	0.54531	0.575565	0.592667	0.562023	0.608874	0.578126	0.593642	0.624041	0.609897
5	0	0	0.05	0.05	0.0975	0.0975	0.142625	0.142625	0.185494	0.185494	0.226219	0.226219	0.264908	0.264908	0.301663	0.303806	0.338616	0.33658	0.369751	0.373721	0.406873	0.401263	0.436529	0.466361	0.433236	0.461574	0.4953	0.488496	0.523035	0.514071	0.538367	0.548162	0.570754	0.559074	0.589716	0.579905	0.607855	0.600888	0.620663	0.625206	0.641371	0.657885	0.643508	0.674824	0.659398	0.676627	0.692435	0.710543	0.694541
6	0	0	0.04	0.04	0.0784	0.0784	0.116739	0.115264	0.152069	0.150653	0.185986	0.184627	0.217242	0.218547	0.248553	0.280024	0.249805	0.308823	0.279813	0.309873	0.337772	0.364261	0.337478	0.363979	0.389691	0.415639	0.389419	0.440074	0.413843	0.462471	0.438185	0.484949	0.462016	0.485136	0.506801	0.50573	0.525418	0.527547	0.54577	0.543201	0.561879	0.562403	0.579966	0.579404	0.595352	0.611879	0.596083	0.611864	0.626099
7	0	0	0.04	0.04	0.0784	0.0784	0.115264	0.115264	0.150653	0.184627	0.150653	0.217242	0.248553	0.184627	0.27861	0.217242	0.307466	0.249911	0.279915	0.335167	0.310023	0.361761	0.338875	0.366522	0.38729	0.393461	0.412999	0.418831	0.436479	0.442077	0.46593	0.45902	0.480659	0.488768	0.501433	0.510082	0.530581	0.522305	0.547758	0.541313	0.558506	0.564311	0.575144	0.580264	0.592126	0.608347	0.595638	0.623183	0.610454
8	0	0	0.04	0.04	0.0784	0.0784	0.115264	0.150653	0.115264	0.150653	0.184627	0.217242	0.186102	0.21991	0.248553	0.251114	0.28021	0.309002	0.281069	0.309826	0.33789	0.364374	0.338969	0.39095	0.415312	0.365411	0.440235	0.391854	0.416179	0.4641	0.439532	0.463367	0.485536	0.507531	0.486136	0.506691	0.526423	0.527229	0.545274	0.54454	0.562388	0.562943	0.579836	0.59618	0.579452	0.596187	0.610974	0.626142	0.61155
9	0	0.04	0	0.04	0.0784	0.0784	0.115264	0.115264	0.150653	0.150653	0.184627	0.217242	0.184627	0.218601	0.248553	0.279969	0.249857	0.308771	0.33642	0.279863	0.362963	0.388444	0.308668	0.337796	0.412907	0.364284	0.390819	0.43799	0.415186	0.438579	0.46153	0.462288	0.484005	0.483796	0.505845	0.505423	0.526806	0.527027	0.545407	0.562116	0.545201	0.561857	0.579936	0.579073	0.594495	0.59662	0.610715	0.612719	0.624982
10	0	0.04	0	0.0784	0.115264	0.04	0.150653	0.0784	0.184627	0.115264	0.150653	0.217242	0.184627	0.248553	0.217242	0.249755	0.27861	0.307466	0.279765	0.310174	0.335167	0.339072	0.361761	0.365509	0.390888	0.388491	0.416612	0.412951	0.436433	0.441483	0.459991	0.481591	0.464763	0.487151	0.503385	0.52325	0.509081	0.527118	0.542418	0.544497	0.560852	0.561242	0.577377	0.577877	0.594679	0.592923	0.607902	0.610354	0.62445
11	0	0.04	0	0.04	0.0784	0.115264	0.0784	0.115264	0.150653	0.150653	0.184627	0.184627	0.217242	0.249968	0.217242	0.248553	0.279969	0.310245	0.27861	0.307466	0.337835	0.335167	0.361761	0.364322	0.391054	0.38849	0.415412	0.412951	0.437407	0.440154	0.463612	0.459911	0.486603	0.508117	0.482574	0.526193	0.503424	0.522387	0.543609	0.541622	0.56039	0.559341	0.576559	0.592138	0.576704	0.593518	0.607147	0.622968	0.608177
12	0	0	0.04	0.0784	0.115264	0.04	0.0784	0.150653	0.115264	0.184627	0.217242	0.150653	0.250153	0.280146	0.184627	0.218442	0.308941	0.336583	0.249704	0.280868	0.36312	0.309633	0.388595	0.414526	0.337248	0.363758	0.439049	0.389208	0.462846	0.413639	0.48531	0.437094	0.45961	0.507048	0.528181	0.545454	0.482245	0.503068	0.5621	0.578141	0.522822	0.540373	0.5936	0.608497	0.622853	0.558663	0.576648	0.638222	0.652846
13	0	0	0.04	0.04	0.0784	0.0784	0.115264	0.115264	0.150653	0.150653	0.184627	0.217242	0.184627	0.248553	0.218778	0.250027	0.27861	0.281331	0.307466	0.336642	0.310077	0.363176	0.390249	0.337674	0.365526	0.416055	0.439413	0.390905	0.461836	0.416166	0.484378	0.439519	0.505003	0.463	0.485732	0.505786	0.525737	0.524019	0.543505	0.54275	0.561595	0.56104	0.578788	0.594162	0.578215	0.593728	0.611715	0.626092	0.610872
14	0	0.03	0	0.03	0.0591	0.0591	0.087327	0.087327	0.114707	0.114707	0.141266	0.141266	0.167028	0.167028	0.192017	0.19279	0.216257	0.217733	0.241201	0.239769	0.263965	0.286752	0.263259	0.285361	0.308149	0.3068	0.328219	0.328905	0.348372	0.349834	0.369339	0.367921	0.389132	0.387588	0.406602	0.408358	0.426929	0.424989	0.443221	0.459051	0.441576	0.458006	0.474433	0.474244	0.490088	0.489379	0.503901	0.505419	0.518011
15	0	0.04	0.0784	0	0.115264	0.150653	0.04	0.079759	0.184627	0.116569	0.151906	0.217242	0.18583	0.219701	0.248553	0.27861	0.250913	0.280876	0.307466	0.309641	0.335167	0.337256	0.363174	0.388647	0.363766	0.414252	0.390417	0.437682	0.461423	0.414801	0.482966	0.439461	0.461882	0.504623	0.485007	0.507022	0.527896	0.525335	0.544185	0.54518	0.562649	0.579468	0.56388	0.595754	0.610905	0.579852	0.626768	0.596365	0.641806
16	0	0	0.04	0.04	0.0784	0.0784	0.1168	0.115264	0.150653	0.152128	0.186043	0.184627	0.218601	0.218599	0.249857	0.279863	0.249855	0.279861	0.308668	0.336322	0.308666	0.337426	0.362869	0.388354	0.365529	0.41282	0.392108	0.437459	0.416423	0.439767	0.461561	0.462176	0.484939	0.484032	0.505541	0.505567	0.526545	0.545007	0.526298	0.561671	0.545212	0.579204	0.594623	0.563236	0.580844	0.61084	0.596786	0.625104	0.63976
17	0	0	0.04	0.04	0.0784	0.0784	0.115264	0.115264	0.150653	0.184627	0.150653	0.184627	0.217242	0.217242	0.248553	0.248553	0.27861	0.308718	0.27861	0.33637	0.362915	0.309002	0.388398	0.337844	0.365583	0.412862	0.43755	0.39096	0.415321	0.460048	0.440308	0.463596	0.482621	0.504331	0.486411	0.507933	0.524158	0.526016	0.543439	0.543263	0.560932	0.560227	0.57719	0.592996	0.576402	0.609423	0.591987	0.60826	0.6246
18	0	0.04	0	0.0784	0.115264	0.04	0.0784	0.150653	0.184627	0.115264	0.218842	0.150653	0.184627	0.250089	0.217242	0.248553	0.281501	0.27861	0.310241	0.339083	0.307466	0.335167	0.366674	0.36291	0.389644	0.393312	0.414058	0.419115	0.443553	0.437496	0.465811	0.459996	0.488079	0.509914	0.482486	0.502962	0.529518	0.523024	0.546737	0.542094	0.563332	0.56041	0.576886	0.579324	0.594735	0.593651	0.609587	0.625435	0.609905
19	0	0	0.04	0.04	0.079936	0.0784	0.116739	0.115264	0.152069	0.185986	0.152126	0.218547	0.186041	0.218599	0.249805	0.249855	0.279861	0.281115	0.308666	0.337733	0.30987	0.365526	0.390905	0.338726	0.365177	0.416869	0.441252	0.39057	0.416099	0.463602	0.439455	0.485058	0.461877	0.48426	0.505656	0.50489	0.523829	0.524744	0.543885	0.542938	0.559746	0.561305	0.577353	0.592903	0.578602	0.594524	0.610543	0.61289	0.628291
[truncated: 23 more columns]

## Sheet: S1B_RTs_participants
1	0.125447	0.198048	0.379399	0.304095	0.454559	0.294126	0.173449	0.172624	0.3586	0.687931	0.44493	0.463505	0.258987	0.466732	0.569978	0.173655	0.257331	0.323327	0.20855	0.601783	0.54617	0.768989	0.704688	0.878766	0.782278	0.47499	0.759908	0.744329	0.737692	0.666836	0.668755	0.828207	0.192836	0.636094	0.807845	0.607295	0.633086	0.789312	0.192612	0.719458	0.528977	0.423691	0.612438	0.615853	0.654561	0.519992	0.490462	0.621632	0.570684
2	0.0927768	0.295804	0.344975	0.282318	0.337975	0.362116	0.370999	0.391253	0.314164	0.281482	0.283383	0.307496	0.414891	0.257283	0.228811	0.411708	0.273512	0.310058	0.411345	0.227754	0.24266	0.178146	0.296508	0.227622	0.438927	0.50538	0.469974	0.436896	0.166749	0.445588	0.518218	0.291835	0.519997	0.473338	0.47259	0.464372	0.532432	0.648193	0.391343	0.911784	0.542222	0.513722	0.88661	0.696146	0.626	0.64227	0.450318	0.574121	0.794981
3	0.460019	0.641065	0.275632	0.0924988	0.724942	0.302628	0.842715	0.217132	0.572359	0.734459	0.681949	0.592581	0.745715	0.643659	0.659738	0.71396	0.604669	0.163058	0.490479	0.704432	0.467679	0.828038	0.644366	0.68395	0.710593	0.342063	0.423325	0.329017	0.46206	0.501001	0.526132	0.812767	0.500745	0.241237	0.149396	0.361965	0.799123	0.0537215	0.782484	0.209891	0.218356	0.263703	0.466401	0.443492	0.609078	0.744936	0.347397	0.343451	0.536614
4	0.424321	0.108577	0.561502	0.701266	0.673834	0.349123	0.619813	0.0997143	0.871507	0.475753	0.0876891	0.229377	0.643014	0.637992	0.755098	0.46857	0.351072	0.561502	0.234931	0.710324	0.752496	0.775923	0.635108	0.735891	0.751479	0.782622	0.641403	0.341725	0.354987	0.69155	0.561694	0.205026	0.581341	0.701593	0.181141	0.539337	0.106855	0.6704	0.749875	0.431568	0.186045	0.296422	0.260763	0.519349	0.141095	0.563228	0.502416	0.576974	0.412568
5	0.142949	0.247766	0.621376	0.421752	0.716036	0.665576	0.557485	0.56826	0.387083	0.629465	0.565158	0.698074	0.726699	0.395105	0.696474	0.561429	0.653093	0.808758	0.0799648	0.0665105	0.623751	0.44574	0.507843	0.508475	0.507422	0.433501	0.418675	0.207295	0.830877	0.180355	0.479854	0.54436	0.380114	0.67099	0.637092	0.404602	0.652711	0.440338	0.784353	0.732349	0.470194	0.0630421	0.79139	0.27962	0.333958	0.6667	0.539761	0.40887	0.0443526
6	0.209922	0.521007	0.254507	0.484646	0.196643	0.204813	0.351665	0.0931436	0.711817	0.564964	0.643226	0.581628	0.229062	0.209484	0.739707	0.657662	0.350761	0.694425	0.436863	0.609499	0.609814	0.67675	0.654378	0.672248	0.402248	0.660782	0.330122	0.194769	0.531066	0.734065	0.645651	0.517209	0.829512	0.419537	0.628526	0.68251	0.317094	0.660782	0.49572	0.583719	0.75944	0.776752	0.715198	0.13918	0.290935	0.0898452	0.820636	0.626981	0.191984
7	0.908842	0.538174	0.816809	0.713636	0.405887	0.423406	0.0502866	0.58544	0.508258	0.379563	0.526811	0.442691	0.374079	0.522045	0.188692	0.59673	0.327236	0.556322	0.292967	0.707523	0.461887	0.553437	0.606905	0.326069	0.592636	0.663876	0.683016	0.767723	0.295834	0.675616	0.541866	0.497377	0.510645	0.0461946	0.185303	0.407424	0.687823	0.751046	0.664113	0.627221	0.525752	0.494458	0.597241	0.143624	0.417198	0.744439	0.661028	0.654576	0.127706
8	0.066704	0.474793	0.280473	0.21367	0.440042	0.253785	0.32548	0.627726	0.654214	0.478452	0.554676	0.608688	0.659998	0.364902	0.259662	0.56209	0.553045	0.556848	0.765928	0.208661	0.544873	0.488525	0.412784	0.566238	0.191986	0.568578	0.623775	0.219644	0.576296	0.0580926	0.552682	0.736343	0.027447	0.601854	0.721271	0.793847	0.71324	0.736912	0.791194	0.659668	0.458367	0.476073	0.670126	0.505941	0.520231	0.669477	0.615305	0.681214	0.625151
9	0.35851	0.466899	0.457722	0.510837	0.379719	0.465228	0.510358	0.353235	0.442889	0.517663	0.462367	0.403472	0.46666	0.374426	0.409487	0.500531	0.44976	0.435214	0.404973	0.387541	0.299868	0.380058	0.423702	0.325093	0.39588	0.216671	0.259085	0.330269	0.371511	0.186397	0.4557	0.354551	0.223501	0.471914	0.416694	0.405204	0.254419	0.414481	0.412621	0.466779	0.418559	0.374763	0.986712	0.455581	0.58014	0.549155	0.263807	0.69333	0.565359
10	0.40672	0.67397	0.385792	0.711028	0.500737	0.480278	0.225475	0.668834	0.665983	0.507359	0.355287	0.732461	0.70036	0.409629	0.294669	0.0597042	0.601262	0.549738	0.438241	0.621853	0.250194	0.664195	0.431731	0.147923	0.507158	0.559652	0.603953	0.675203	0.161238	0.735595	0.378023	0.197275	0.841922	0.839124	0.87319	0.565972	0.70722	0.676786	0.83083	0.678714	0.718718	0.562024	0.830943	0.293502	0.456895	0.324153	0.428779	0.711688	0.470469
11	0.0684723	0.732358	0.381865	0.248428	0.277366	0.748427	0.486342	0.333286	0.71529	0.363153	0.825833	0.565794	0.312672	0.463276	0.384387	0.155	0.506798	0.318243	0.410154	0.479012	0.631924	0.181732	0.391993	0.832014	0.545591	0.475017	0.784364	0.470804	0.470804	0.657789	0.381445	0.416193	0.826089	0.409724	0.534764	0.753914	0.479012	0.485009	0.601232	0.625487	0.398585	0.63852	0.906422	0.743199	0.496346	0.883324	0.708357	0.884147	0.840538
12	0.220562	0.216828	0.162679	0.158878	0.283846	0.32218	0.311108	0.279252	0.353417	0.410826	0.258739	0.33186	0.194131	0.257473	0.586646	0.219722	0.235952	0.425514	0.539651	0.6533	0.21761	0.291742	0.643931	0.130201	0.237667	0.631512	0.244823	0.513211	0.715669	0.275048	0.617762	0.606638	0.68442	0.685227	0.714556	0.480522	0.165478	0.748835	0.701001	0.625269	0.711084	0.737199	0.421233	0.767385	0.7867	0.819591	0.627354	0.721713	0.777987
13	0.0734672	0.0353038	0.403745	0.591325	0.476813	0.759945	0.531933	0.474043	0.843073	0.0873987	0.207838	0.811829	0.555347	0.667226	0.368879	0.387813	0.41887	0.379933	0.334402	0.179892	0.146442	0.370496	0.479238	0.210133	0.638612	0.469892	0.622444	0.644358	0.782228	0.874751	0.479238	0.692594	0.58325	0.753814	0.706883	0.222845	0.576487	0.359557	0.557403	0.356048	0.289757	0.260969	0.408097	0.680647	0.566288	0.699933	0.376342	0.593671	0.70255
14	0.303199	0.164836	0.753018	0.283295	0.194805	0.426258	0.719687	0.14241	0.674143	0.422813	0.131075	0.515167	0.431222	0.767	0.466747	0.259602	0.861181	0.534726	0.664586	0.392182	0.79815	0.562871	0.240439	0.717549	0.488954	0.434901	0.815847	0.716297	0.540422	0.812916	0.462582	0.53341	0.798717	0.225636	0.328519	0.722347	0.282401	0.439672	0.418302	0.440324	0.537356	0.535822	0.467186	0.75269	0.56677	0.466309	0.751211	0.797866	0.527483
15	0.0341953	0.150227	0.196852	0.421782	0.613176	0.299746	0.316141	0.751865	0.440926	0.500589	0.310384	0.392186	0.772081	0.599603	0.592353	0.718914	0.336235	0.377404	0.681739	0.64363	0.356171	0.576374	0.587767	0.214516	0.0874606	0.697725	0.69584	0.484981	0.783262	0.632816	0.654299	0.394049	0.366205	0.832226	0.578551	0.72004	0.360016	0.749151	0.388471	0.821533	0.474405	0.453884	0.820386	0.588848	0.686078	0.310145	0.324884	0.668038	0.342485
16	0.20932	0.671752	0.448311	0.506946	0.504611	0.390106	0.165317	0.430481	0.304293	0.254331	0.291715	0.160697	0.483308	0.424052	0.400293	0.467148	0.546946	0.681587	0.151321	0.724321	0.760345	0.11067	0.434063	0.583088	0.293164	0.351583	0.340879	0.463952	0.178014	0.465114	0.364058	0.473693	0.62495	0.319071	0.652027	0.577827	0.347468	0.420206	0.274304	0.522694	0.138453	0.581668	0.312762	0.784644	0.828899	0.666192	0.574548	0.85233	0.514532
17	0.0889718	0.37778	0.191155	0.237779	0.436165	0.388263	0.161868	0.296226	0.170924	0.448706	0.281888	0.243701	0.232757	0.112937	0.326343	0.419451	0.467884	0.222937	0.411342	0.518298	0.254515	0.686541	0.614789	0.480186	0.430413	0.68579	0.79813	0.266711	0.582468	0.691028	0.485289	0.500612	0.597658	0.472478	0.503353	0.738503	0.256601	0.761933	0.593095	0.867389	0.638227	0.449446	0.36799	0.545717	0.322519	0.705622	0.736476	0.95025	0.445626
18	0.115833	0.528248	0.56149	0.41434	0.780442	0.579167	0.677253	0.548705	0.389859	0.577097	0.475252	0.846452	0.115226	0.336728	0.602146	0.582061	0.612065	0.479064	0.596235	0.655944	0.329375	0.361601	0.830962	0.442598	0.390465	0.178112	0.650368	0.311088	0.602552	0.567958	0.601739	0.647661	0.360817	0.301352	0.683896	0.658621	0.62309	0.186074	0.0725255	0.440714	0.762493	0.0930516	0.797121	0.385427	0.536699	0.308005	0.769942	0.71957	0.143937
19	0.845617	0.56186	0.619652	0.216965	0.580003	0.444784	0.425234	0.654673	0.627059	0.434815	0.474243	0.800145	0.556281	0.803956	0.140951	0.0640936	0.510397	0.587668	0.548651	0.369786	0.745184	0.473901	0.51862	0.463484	0.619329	0.591817	0.259967	0.26635	0.654362	0.383471	0.733287	0.719523	0.801567	0.675745	0.235197	0.671675	0.621751	0.699456	0.515195	0.48794	0.774204	0.202311	0.583507	0.13372	0.496167	0.551876	0.838038	0.361197	0.795052
20	0.0616703	0.182928	0.165593	0.445794	0.474431	0.647257	0.490572	0.557581	0.5756	0.574746	0.623789	0.336302	0.698151	0.603495	0.449682	0.463336	0.550242	0.706007	0.56747	0.512626	0.595735	0.688305	0.761331	0.702185	0.611411	0.267315	0.672155	0.571754	0.453577	0.485988	0.0611165	0.586445	0.664409	0.682276	0.643858	0.680379	0.527888	0.673693	0.677713	0.526799	0.522878	0.658737	0.635401	0.178658	0.683222	0.636817	0.535067	0.736204	0.644859
21	0.102395	0.156748	0.339933	0.553045	0.415623	0.140898	0.325902	0.433585	0.701895	0.483458	0.40811	0.267773	0.247136	0.343033	0.229825	0.400639	0.296131	0.688261	0.622775	0.328684	0.614916	0.0360398	0.547074	0.651189	0.515041	0.692191	0.69023	0.620884	0.468559	0.59626	0.463127	0.573391	0.618176	0.738214	0.73777	0.747215	0.717281	0.65975	0.73375	0.752173	0.557017	0.488911	0.692681	0.58096	0.314648	0.780336	0.627083	0.48805	0.791545
22	0.517881	0.228398	0.177165	0.448998	0.534641	0.400277	0.196129	0.738869	0.548203	0.0547448	0.412695	0.558069	0.476413	0.675311	0.67231	0.620023	0.709082	0.758623	0.559105	0.275196	0.53255	0.109835	0.5456	0.548983	0.322214	0.524959	0.396249	0.49793	0.699456	0.574323	0.408627	0.262194	0.505808	0.512896	0.526792	0.366276	0.545339	0.582264	0.342252	0.269575	0.871596	0.522339	0.554439	0.298172	0.673466	0.0971772	0.672541	0.389484	0.550543
23	0.27177	0.762781	0.791386	0.387164	0.789999	0.489939	0.554851	0.1923	0.432829	0.703977	0.75596	0.146737	0.66604	0.692095	0.619382	0.52572	0.90463	0.43676	0.834339	0.329961	0.789746	0.52344	0.75596	0.327607	0.261934	0.651485	0.802962	0.249039	0.630807	0.810913	0.359898	0.565736	0.307471	0.719448	0.312195	0.44427	0.578231	0.338777	0.313341	0.483278	0.689166	0.455582	0.257394	0.150301	0.874068	0.14129	0.43152	0.608004	0.731135
24	0.235521	0.400286	0.45757	0.513649	0.462403	0.18256	0.535402	0.204878	0.354755	0.284779	0.490547	0.476133	0.394385	0.462322	0.356018	0.273298	0.521988	0.403873	0.281554	0.177344	0.466033	0.348397	0.376945	0.377022	0.193045	0.496545	0.581191	0.375956	0.203035	0.338308	0.321322	0.386666	0.461355	0.239101	0.505869	0.493222	0.440882	0.735674	0.491682	0.77847	0.922033	0.592591	0.753071	0.652322	0.493222	0.756731	0.297562	0.671764	0.415322
25	0.68243	0.666572	0.685033	0.234779	0.32806	0.503114	0.425169	0.770377	0.773381	0.7702	0.605597	0.398443	0.49584	0.561002	0.43328	0.187022	0.509885	0.192576	0.44118	0.236224	0.644143	0.442418	0.507628	0.741143	0.640685	0.505622	0.646898	0.677846	0.688702	0.0174811	0.540151	0.162322	0.0687365	0.239681	0.631161	0.46929	0.374892	0.248755	0.193201	0.695331	0.516653	0.70209	0.783247	0.687625	0.561496	0.635588	0.512894	0.575525	0.633261
26	0.0162553	0.06438	0.736117	0.815265	0.0373699	0.231574	0.530539	0.532508	0.568452	0.509815	0.609823	0.54332	0.623841	0.524625	0.325659	0.556776	0.171489	0.537918	0.619889	0.559701	0.804148	0.479675	0.441136	0.258624	0.41957	0.644931	0.645384	0.380912	0.786785	0.583901	0.490293	0.526844	0.170089	0.790738	0.559458	0.634451	0.628238	0.4982	0.339926	0.436267	0.435052	0.487822	0.708574	0.33926	0.413803	0.809082	0.780416	0.470554	0.764077
27	0.50407	0.523349	0.153508	0.644343	0.737512	0.366956	0.410683	0.559249	0.086651	0.528502	0.699703	0.101543	0.514398	0.799983	0.620472	0.213222	0.655543	0.377893	0.343712	0.761351	0.568813	0.803557	0.243942	0.240262	0.73075	0.217122	0.33027	0.530167	0.669269	0.371344	0.657188	0.382046	0.337977	0.522136	0.675028	0.171353	0.420721	0.280585	0.720465	0.84287	0.371202	0.658419	0.689388	0.236182	0.736097	0.729673	0.627033	0.736215	0.107399
28	0.0247663	0.425713	0.251763	0.246817	0.16755	0.415457	0.241399	0.571961	0.291604	0.239968	0.696177	0.406926	0.538133	0.683403	0.629859	0.539349	0.433628	0.71488	0.534482	0.414744	0.241578	0.454404	0.354827	0.769762	0.754869	0.484624	0.348134	0.767499	0.538863	0.461207	0.637131	0.479737	0.312437	0.763458	0.138219	0.339522	0.696177	0.352813	0.369294	0.706225	0.457075	0.779668	0.793627	0.401975	0.495386	0.814283	0.664262	0.639391	0.725335
29	0.254767	0.717627	0.205857	0.547486	0.422613	0.497001	0.200026	0.776521	0.656687	0.303083	0.299512	0.501507	0.178256	0.556925	0.536432	0.411015	0.672753	0.313711	0.576449	0.139969	0.231749	0.640986	0.790544	0.759719	0.540385	0.280095	0.327801	0.787899	0.517405	0.637563	0.668538	0.135065	0.670649	0.681791	0.12511	0.716767	0.843215	0.379101	0.456029	0.686602	0.479782	0.17334	0.740447	0.212877	0.486666	0.794034	0.677636	0.434817	0.748714
30	0.110897	0.392946	0.186831	0.518026	0.624051	0.520725	0.329693	0.493707	0.559912	0.648318	0.729743	0.619984	0.662963	0.125888	0.776287	0.806077	0.711462	0.316453	0.650288	0.0479865	0.656166	0.68761	0.435149	0.840294	0.498032	0.665375	0.452227	0.445273	0.728675	0.603033	0.657628	0.673984	0.322802	0.671366	0.20259	0.613339	0.603551	0.753152	0.620493	0.348346	0.174511	0.519106	0.510194	0.643124	0.683415	0.195693	0.206814	0.308556	0.16581
31	0.274493	0.486963	0.696241	0.512083	0.487281	0.266461	0.428925	0.83525	0.578848	0.368918	0.5	0.620955	0.59243	0.0427292	0.619157	0.0706049	0.679583	0.289429	0.48315	0.399303	0.457485	0.372182	0.322637	0.624244	0.123834	0.560136	0.359785	0.590586	0.429548	0.306727	0.0976363	0.736759	0.620356	0.602831	0.650406	0.645181	0.652716	0.71396	0.343831	0.0645947	0.648378	0.513673	0.492368	0.56702	0.52891	0.434855	0.527959	0.717841	0.607087
[truncated: 23 more columns]

## Sheet: S1B_Preds_RWmodel
1	0	0	0.04	0.04	0.0784	0.115264	0.0784	0.115264	0.150653	0.184627	0.152128	0.217242	0.186043	0.219906	0.248553	0.27861	0.252646	0.283899	0.307466	0.313745	0.341195	0.336524	0.367547	0.364117	0.389552	0.394098	0.41397	0.418334	0.437411	0.441601	0.463937	0.461013	0.484173	0.486533	0.504806	0.50801	0.526759	0.524613	0.545879	0.543402	0.560874	0.564152	0.579013	0.580112	0.595853	0.596907	0.612062	0.611768	0.627588
2	0	0.04	0	0.0784	0.115264	0.04	0.150653	0.184627	0.0784	0.115264	0.217242	0.248553	0.151958	0.27861	0.309002	0.18588	0.336642	0.363176	0.218445	0.388649	0.249707	0.279718	0.414578	0.437995	0.309591	0.337207	0.462075	0.364656	0.391272	0.484842	0.417037	0.440355	0.505449	0.4641	0.486788	0.507317	0.527369	0.526335	0.543807	0.545637	0.563543	0.563423	0.580661	0.581871	0.596614	0.59706	0.613615	0.611549	0.629391
3	0	0.03	0	0.03	0.0591	0.0591	0.087327	0.114707	0.088227	0.141266	0.167028	0.116377	0.192917	0.142886	0.21713	0.240616	0.168599	0.193541	0.263397	0.218418	0.241866	0.285495	0.26461	0.287315	0.30693	0.327723	0.309517	0.330231	0.348764	0.368922	0.350324	0.387855	0.369814	0.389344	0.406991	0.408536	0.425366	0.42628	0.442728	0.443429	0.45872	0.459523	0.475034	0.489988	0.505686	0.474996	0.520318	0.535006	0.490763
4	0	0	0.04	0.04	0.0784	0.0784	0.115264	0.150653	0.115264	0.186102	0.218658	0.152128	0.186043	0.249911	0.279915	0.308718	0.218601	0.33637	0.364451	0.249857	0.389873	0.281399	0.310143	0.414278	0.337737	0.364228	0.439063	0.390859	0.415224	0.463101	0.485681	0.438615	0.461894	0.506253	0.485018	0.526939	0.505617	0.544709	0.524418	0.543441	0.561815	0.577927	0.561338	0.578472	0.595448	0.595608	0.611727	0.612041	0.627149
5	0	0	0.04	0.0784	0.04	0.115264	0.0784	0.150653	0.1168	0.186163	0.152128	0.218717	0.249968	0.186043	0.279969	0.218601	0.308771	0.33642	0.249857	0.279863	0.362963	0.308668	0.389801	0.337474	0.365175	0.414209	0.390568	0.414945	0.439054	0.462794	0.438347	0.485257	0.460813	0.507447	0.527149	0.545087	0.483443	0.504105	0.561809	0.57962	0.52394	0.596854	0.61138	0.542867	0.559902	0.627277	0.640936	0.576491	0.595125
6	0	0	0.05	0.05	0.0975	0.142625	0.0975	0.185494	0.142625	0.226219	0.185494	0.226219	0.267052	0.303699	0.338514	0.373845	0.407087	0.264908	0.436732	0.303806	0.338616	0.464896	0.373093	0.491651	0.517068	0.543715	0.404439	0.566529	0.435357	0.588203	0.462422	0.488895	0.60696	0.624872	0.514451	0.643429	0.659776	0.540066	0.561026	0.675703	0.582873	0.694439	0.710207	0.60373	0.723426	0.735218	0.621803	0.746082	0.761422
7	0	0	0.04	0.04	0.0784	0.115264	0.0784	0.150653	0.115264	0.184627	0.150653	0.184627	0.217242	0.217242	0.248553	0.248553	0.27861	0.280146	0.310541	0.307466	0.335167	0.338119	0.363176	0.365796	0.391165	0.388649	0.414639	0.416934	0.438054	0.460532	0.441275	0.464983	0.48371	0.504362	0.487636	0.508131	0.525546	0.545036	0.563189	0.528078	0.547854	0.579187	0.594912	0.566208	0.583264	0.611641	0.598919	0.625871	0.639899
8	0	0	0.04	0.0784	0.04	0.115264	0.150653	0.0784	0.115264	0.184627	0.152189	0.187576	0.218778	0.221432	0.250027	0.252575	0.280026	0.308825	0.282472	0.311173	0.338072	0.338726	0.365177	0.364549	0.391213	0.39057	0.416547	0.416666	0.441474	0.441135	0.463815	0.46349	0.486157	0.507907	0.48495	0.505552	0.52759	0.546571	0.52533	0.564878	0.580867	0.543835	0.59648	0.561066	0.578193	0.611562	0.627041	0.595628	0.641693
9	0	0	0.04	0.04	0.0784	0.0784	0.115264	0.115264	0.150653	0.152253	0.184627	0.186163	0.218717	0.217242	0.248553	0.249968	0.279969	0.279913	0.310245	0.308716	0.337835	0.336367	0.365738	0.391108	0.362913	0.41657	0.388396	0.41286	0.441266	0.436346	0.463615	0.486607	0.458892	0.508447	0.481551	0.529261	0.546555	0.502337	0.521265	0.563799	0.581367	0.539395	0.598432	0.558401	0.575449	0.614866	0.630359	0.592794	0.643894
10	0	0	0.04	0.04	0.0784	0.0784	0.115264	0.115264	0.150653	0.152253	0.184627	0.217242	0.186163	0.218717	0.248553	0.249968	0.280146	0.279969	0.308941	0.308771	0.338183	0.33642	0.364656	0.391544	0.362963	0.416988	0.440309	0.389697	0.414109	0.463946	0.439081	0.461517	0.485388	0.484416	0.507035	0.52657	0.506191	0.525513	0.544575	0.543516	0.562056	0.563995	0.581834	0.578676	0.594329	0.599022	0.614524	0.61036	0.62691
11	0	0	0.04	0.04	0.0784	0.08	0.1168	0.115264	0.152128	0.150653	0.186043	0.218601	0.185984	0.220017	0.249857	0.279863	0.252816	0.283953	0.308668	0.312595	0.336322	0.340092	0.367901	0.364284	0.389713	0.393185	0.414124	0.417458	0.441959	0.437559	0.465218	0.487627	0.460057	0.482626	0.508122	0.503321	0.523188	0.529099	0.541154	0.54794	0.564877	0.559397	0.577078	0.582582	0.60012	0.593995	0.609083	0.616236	0.624432
12	0	0.05	0	0.05	0.0975	0.142625	0.0975	0.185494	0.226219	0.142625	0.185494	0.267164	0.228594	0.267164	0.303806	0.303806	0.338616	0.338616	0.373339	0.371685	0.403101	0.434982	0.404672	0.463233	0.490071	0.434438	0.517056	0.462716	0.491321	0.541203	0.566643	0.518898	0.590143	0.542953	0.567148	0.612892	0.590203	0.608952	0.631483	0.627276	0.646223	0.64798	0.662345	0.663081	0.681046	0.679008	0.697651	0.713372	0.695266
13	0	0.04	0	0.04	0.0784	0.0784	0.115264	0.150653	0.115264	0.184627	0.218717	0.150653	0.249968	0.185986	0.218547	0.279969	0.249805	0.308771	0.280965	0.33642	0.364563	0.310926	0.338489	0.38998	0.36495	0.391826	0.414381	0.437806	0.417689	0.440982	0.460294	0.463342	0.481882	0.485785	0.507217	0.504022	0.525112	0.544514	0.527865	0.561717	0.54712	0.579242	0.596127	0.565313	0.61228	0.581165	0.628438	0.643831	0.597024
14	0	0.04	0	0.04	0.0784	0.115264	0.0784	0.152189	0.115264	0.186102	0.150653	0.184627	0.218658	0.217242	0.251511	0.281451	0.250153	0.310193	0.280146	0.339201	0.310477	0.339255	0.365633	0.365685	0.391007	0.415367	0.391057	0.41639	0.438753	0.440884	0.462677	0.48417	0.464263	0.487049	0.504803	0.508625	0.524611	0.543432	0.52828	0.561525	0.545789	0.564852	0.57878	0.580953	0.598038	0.595915	0.613059	0.62951	0.612596
15	0	0	0.04	0.04	0.0784	0.0784	0.115264	0.115264	0.150653	0.152128	0.187579	0.184627	0.220076	0.251273	0.217242	0.248553	0.282526	0.311225	0.27861	0.307466	0.340135	0.367638	0.335167	0.394532	0.361761	0.418751	0.442001	0.38729	0.413335	0.464321	0.436801	0.460929	0.487164	0.483385	0.507677	0.504049	0.525135	0.543927	0.528309	0.562057	0.547176	0.565344	0.580069	0.596039	0.582848	0.612953	0.599542	0.627232	0.641619
16	0	0	0.05	0.0975	0.05	0.145125	0.187869	0.0975	0.228475	0.142625	0.267052	0.185494	0.228719	0.267283	0.303919	0.340652	0.373619	0.303699	0.338514	0.407075	0.371588	0.436722	0.403009	0.434507	0.462781	0.464886	0.493382	0.518713	0.489642	0.544191	0.565499	0.587105	0.516427	0.540605	0.60775	0.563435	0.583233	0.627679	0.603733	0.644463	0.659984	0.626217	0.645587	0.675576	0.663381	0.68012	0.689422	0.694771	0.704951
17	0	0	0.05	0.0975	0.05	0.0975	0.142625	0.142625	0.185494	0.187994	0.228594	0.228594	0.267164	0.267164	0.306062	0.340759	0.375553	0.406776	0.303806	0.436437	0.338616	0.464615	0.491384	0.373941	0.405244	0.516815	0.540974	0.434982	0.565491	0.587216	0.463233	0.609999	0.626999	0.49141	0.517059	0.644166	0.538831	0.660223	0.560403	0.678216	0.582873	0.601801	0.692377	0.62164	0.643096	0.706349	0.721343	0.659201	0.735507
18	0	0	0.04	0.04	0.0784	0.115264	0.0784	0.115264	0.150653	0.152253	0.186163	0.184627	0.217242	0.218717	0.249968	0.248553	0.27861	0.279969	0.308771	0.308768	0.336417	0.33642	0.364317	0.362963	0.391219	0.388444	0.41682	0.412907	0.4413	0.463648	0.437749	0.460239	0.486121	0.482936	0.507738	0.505034	0.528628	0.546589	0.524592	0.543974	0.564194	0.563451	0.58009	0.597297	0.579313	0.596435	0.613769	0.612179	0.626713
19	0	0	0.04	0.04	0.0784	0.115264	0.079936	0.150653	0.184627	0.116739	0.152069	0.217242	0.248553	0.187291	0.27861	0.307466	0.219799	0.251007	0.335167	0.282326	0.363361	0.311033	0.389975	0.415789	0.338592	0.365048	0.440406	0.392046	0.462789	0.416364	0.484278	0.440569	0.504907	0.462946	0.525091	0.484367	0.505419	0.542613	0.525309	0.54545	0.561381	0.56266	0.578577	0.595542	0.58007	0.597437	0.610305	0.612644	0.626157
20	0	0	0.05	0.0975	0.05	0.142625	0.0975	0.142625	0.185494	0.226219	0.187869	0.264908	0.23041	0.268889	0.301663	0.33658	0.369751	0.305445	0.403091	0.432936	0.342209	0.376936	0.461289	0.409507	0.488225	0.513814	0.441175	0.469116	0.538123	0.561217	0.497007	0.583349	0.522355	0.602523	0.546797	0.621117	0.641458	0.567201	0.660047	0.676944	0.588954	0.693257	0.61042	0.706338	0.629899	0.721996	0.734404	0.64648	0.666773
21	0	0	0.0416	0.04	0.0784	0.079936	0.115264	0.150653	0.116739	0.152069	0.184627	0.185986	0.218776	0.218547	0.249805	0.251327	0.281274	0.281228	0.311338	0.310023	0.337622	0.338885	0.365329	0.365368	0.390753	0.392191	0.416503	0.415123	0.439843	0.438518	0.462249	0.460977	0.48401	0.485295	0.506858	0.505707	0.52752	0.546419	0.525479	0.564674	0.544601	0.562707	0.58073	0.580817	0.59697	0.59695	0.612905	0.613155	0.627287
22	0	0	0.04	0.04	0.0784	0.0784	0.115264	0.115264	0.152128	0.186043	0.150653	0.184627	0.218601	0.249857	0.217242	0.279863	0.248553	0.27861	0.310027	0.308716	0.339226	0.336368	0.362913	0.365657	0.388396	0.392137	0.416451	0.414061	0.441209	0.437498	0.459998	0.463561	0.482955	0.486554	0.503637	0.505617	0.523537	0.543653	0.523857	0.54193	0.560655	0.560253	0.577291	0.578743	0.594638	0.610427	0.59564	0.611967	0.624705
23	0	0	0.04	0.04	0.0784	0.0784	0.115264	0.115264	0.150653	0.150653	0.184627	0.184627	0.217242	0.248553	0.27861	0.218717	0.307466	0.335167	0.25117	0.281124	0.363176	0.310987	0.388649	0.338547	0.365005	0.413103	0.436579	0.390405	0.414789	0.459116	0.43945	0.463287	0.481949	0.50373	0.483781	0.523876	0.541562	0.504242	0.55896	0.523977	0.576688	0.594723	0.544653	0.561508	0.60978	0.57967	0.623789	0.59824	0.638375
24	0	0	0.04	0.04	0.0784	0.115264	0.0784	0.115264	0.150653	0.150653	0.184627	0.184627	0.217242	0.217242	0.248553	0.248553	0.27861	0.27861	0.307466	0.307466	0.336642	0.33642	0.364592	0.391313	0.362963	0.41566	0.38986	0.414266	0.439034	0.462725	0.43917	0.462907	0.485192	0.484391	0.50732	0.50595	0.525785	0.526673	0.544103	0.545266	0.562096	0.562103	0.578076	0.579311	0.595077	0.593353	0.609674	0.609917	0.624982
25	0	0	0.04	0.04	0.0784	0.0784	0.115264	0.115264	0.150653	0.150653	0.184627	0.184627	0.217242	0.217242	0.248553	0.248553	0.27861	0.279915	0.310318	0.307466	0.335167	0.33906	0.361761	0.365498	0.38729	0.411799	0.392293	0.435327	0.416601	0.441001	0.459388	0.464836	0.487778	0.482265	0.504574	0.50952	0.524391	0.530341	0.549746	0.543033	0.5681	0.58384	0.562019	0.599514	0.579929	0.615538	0.6313	0.595791	0.610938
26	0	0.04	0	0.0416	0.0784	0.115264	0.079936	0.150653	0.118154	0.153428	0.184627	0.187291	0.219799	0.217242	0.251007	0.280967	0.248553	0.309728	0.279809	0.308616	0.338875	0.33752	0.364019	0.366573	0.389459	0.39191	0.416233	0.415235	0.439584	0.463061	0.439598	0.462014	0.484538	0.505157	0.484393	0.505842	0.52495	0.526542	0.542541	0.544463	0.562651	0.560734	0.578356	0.578841	0.59647	0.595109	0.611306	0.612241	0.626998
27	0	0	0.04	0.04	0.0784	0.0784	0.115264	0.115264	0.150653	0.184627	0.150653	0.217242	0.248553	0.186102	0.27861	0.307466	0.21991	0.335167	0.363176	0.251114	0.388649	0.282088	0.310805	0.413103	0.338372	0.366142	0.436579	0.393032	0.417311	0.460364	0.440619	0.48355	0.462994	0.505103	0.486074	0.524898	0.544002	0.507609	0.561134	0.527982	0.579361	0.545388	0.564237	0.59607	0.580519	0.596327	0.611288	0.612254	0.62687
28	0	0	0.04	0.04	0.0784	0.0784	0.115264	0.115264	0.152128	0.150653	0.186043	0.218601	0.184627	0.251216	0.282703	0.217242	0.248553	0.311395	0.338939	0.27861	0.308524	0.365382	0.336183	0.391969	0.417352	0.362735	0.389583	0.441911	0.413999	0.437439	0.464234	0.459942	0.482646	0.485665	0.504876	0.526281	0.506238	0.543814	0.562708	0.525245	0.57993	0.544282	0.562565	0.595428	0.611472	0.578588	0.595553	0.626737	0.612669
29	0	0	0.04	0.04	0.0784	0.08	0.1168	0.115264	0.150653	0.152128	0.186043	0.186227	0.218778	0.218601	0.249857	0.25144	0.281278	0.281383	0.311329	0.340026	0.310127	0.337722	0.366425	0.393242	0.364213	0.391117	0.417513	0.440812	0.415472	0.440156	0.46318	0.485712	0.463906	0.506284	0.48535	0.526032	0.54402	0.506332	0.562153	0.524881	0.544062	0.579352	0.595122	0.5622	0.580544	0.610067	0.626107	0.59732	0.612453
30	0	0	0.04	0.04	0.0784	0.0784	0.115264	0.115264	0.150653	0.150653	0.184627	0.186102	0.217242	0.250089	0.220073	0.280085	0.308882	0.25127	0.28122	0.337774	0.365679	0.309971	0.337572	0.391052	0.364069	0.416884	0.440209	0.389506	0.4642	0.485632	0.413926	0.438728	0.507405	0.461179	0.482732	0.528007	0.504355	0.545872	0.523121	0.541179	0.564259	0.580489	0.558555	0.59791	0.612457	0.576281	0.593156	0.628286	0.609943
31	0	0	0.04	0.04	0.0784	0.0784	0.115264	0.115264	0.150653	0.150653	0.186102	0.218658	0.184627	0.217242	0.251447	0.28139	0.248553	0.280026	0.311386	0.308825	0.338931	0.336472	0.364315	0.365374	0.391776	0.389743	0.414153	0.416105	0.438645	0.462072	0.440765	0.463135	0.483589	0.485586	0.506162	0.505347	0.525916	0.544691	0.526608	0.544392	0.562956	0.562559	0.580401	0.596395	0.579196	0.611716	0.594923	0.611204	0.62605
[truncated: 23 more columns]
