# Supplementary material for: Language statistical learning responds to reinforcement learning principles rooted in the striatum
Source: PLoS Biol. 2021 Sep 7;19(9):e3001119. doi: 10.1371/journal.pbio.3001119 (PMC8448350; doi:10.1371/journal.pbio.3001119)
Supplement: S4 Data — (XLSX) [file pbio.3001119.s015.xlsx]

## Sheet: ANOVA_fMRI_group
order	NADs_Target	NADs_NoTarget	Random_Target	Random_NoTarget
1	489.617	531.477	535.784	632.3
1	230.6	361.236	533.309	658.068
2	512.786	583.203	453.587	496.331
2	694.926	662.555	527.572	627.264
1	562.526	658.545	548.644	601.392
2	671.54	618.192	598.181	750.752
1	597.827	580.843	655.107	681.041
2	478.461	532.819	552.772	604.602
1	422.508	450.168	555.676	615.153
2	605.609	624.326	550.708	548.434
1	426.303	521.532	439.933	522.821
2	-76.7882	31.2429	329.851	442.573
1	532.197	610.031	557.189	665.718
2	373.414	494.463	437.113	497
1	513.467	524.956	580.955	570.215
2	626.56	635.51	691.975	665.198
1	481.917	579.32	568.176	722.607
2	650.514	726.14	648.898	638.637
1	554.631	607.039	554.042	670.641
2	597.985	594.62	568.795	593.579
2	450.347	423.631	336.502	424.736
1	703.124	675.706	677.135	718.356
2	659.2	788.207	778.163	779.574
1	441.203	594.564	679.311	748.481
2	462.429	496.454	420.863	425.621
1	423.934	519.069	395.568	473.134
2	496.169	675.589	559.46	639.411
1	427.251	556.977	473.055	569.8
2	624.837	663.219	598.266	650.442
1	578.733	597.474	631.047	671.13
2	607.46	596.494	627.365	612.382

## Sheet: Offline_fMRI_group
d_prime_Dep_NADs	d_prime_Dep_Random	d_prime_Cat_NADs	d_prime_Dep_Random
0	0.03	0	0.03
2.94	0.17	2.73	2.94
0.97	1.18	2.15	1.61
0.48	-0.17	2.56	0.73
-0.51	-0.38	-0.93	0.52
0.64	-0.69	1.59	1.38
0.8	-0.03	1.23	2.73
0	0	0	0
0	0	0	0
0.35	0.72	3.11	2.59
0.27	0.35	1.44	2.91
0.81	-0.11	2.46	1.07
-0.15	0.38	1.94	2.94
0.21	0	0	-0.21
-0.35	0.32	1.09	1.23
3.11	-0.23	3.11	2.06
2.32	0.96	1.62	2.08
0	-0.21	0	0
0	0.97	0	0.97
0.27	0.38	2.35	1.62
-0.09	0.06	0.61	2.41
-0.63	0.13	1.51	1.52
-0.82	-0.05	0.57	0.16
0.6	0.35	1.56	3.11
0.12	-0.35	2.41	1.72
-0.22	0.16	1.17	1.11
0.17	0.43	2.94	1.67
-1.07	0.27	0.59	1.18
1.12	0.69	1.18	1.45
-0.54	-0.49	0.38	0.69
0.42	-1.18	2.77	0.27

## Sheet: ANOVA_Behavioral_group
order	NADs_Target	NADs_NoTarget	Random_Target	Random_NoTarget
1	684.089	887.268	639.565	800.876
2	298.394	370.531	421.986	527.94
1	-317.212	-261.347	210.269	203.332
2	438.817	493.837	362.635	477.429
1	455.663	602.258	779.081	760.933
2	505.963	565.256	749.315	766.155
1	-47.7914	-39.1382	394.965	479.955
2	-92.475	176.653	482.986	555.792
1	415.272	498.461	454.804	575.921
2	378.951	427.02	598.904	533.371
2	387.891	363.168	383.231	468.804
1	335.87	378.263	523.024	494.16
2	393.96	558.059	617.759	783.493
1	486.264	515.894	439.375	537.494
1	347.06	283.45	475.1	457.549
1	417.786	466.372	468.144	508.16
2	467.275	622.207	493.133	565.05
1	292.806	366.346	385.681	506.094
2	510.026	523.021	451.605	499.214

## Sheet: Offline_Behavioral_group
d_prime_Dep_NADs	d_prime_Dep_Random	d_prime_Cat_NADs	d_prime_Dep_Random
-0.58	1.36	1.58	0.31
3.77	0	3.42	2.41
3.46	0.11	3.11	0.99
0	-0.22	2.35	1.94
0.86	-0.71	1.11	2.41
-0.42	0.14	0.98	0.6
1.49	0.94	1.78	1.58
2.7	0.24	1.3	2.06
-0.29	0.31	2.06	3.77
2.47	0	3.77	3.11
2.88	0.1	2.53	0.78
-0.11	0.35	1.7	3.46
0.97	0.11	0.67	0.86
0.42	0.65	3.11	3.77
1.28	0.95	1.63	0.95
0.24	-0.23	2.41	2.53
0	-0.67	0.54	0.71
2.88	-0.23	2.53	2.53
-0.32	-0.43	0.11	0.21
